# Supplementary material for: Disturbed RNA editing in MORF3-deficient Arabidopsis mitochondria leads to impaired assembly of complex I
Source: Plant Physiol. 2025 Sep 30;199(2):kiaf471. doi: 10.1093/plphys/kiaf471 (PMC12541391; doi:10.1093/plphys/kiaf471)
Supplement: kiaf471_Supplementary_Data [file kiaf471_supplementary_data.zip]

Archive with 2 entries (2 files):
- Supplementary_Data.pdf
- Supplementary_Tables.xlsx
