# Supplementary material for: Disturbed RNA editing in MORF3-deficient Arabidopsis mitochondria leads to impaired assembly of complex I
Source: Plant Physiol. 2025 Sep 30;199(2):kiaf471. doi: 10.1093/plphys/kiaf471 (PMC12541391; doi:10.1093/plphys/kiaf471)
Supplement: kiaf471_Supplementary_Data [file kiaf471_supplementary_data.zip › Supplementary_Tables.xlsx]

## Sheet: Suppl. Table S1
Supplementary Table S1: Overview of all proteins identified in this study. Descriptions of the contents of the columns are given in row 2.
For our analysis, we only considerd protein groups for which a MaxLFQ intensity could be calculated for at least 4 out of the total 6 shotgun experiments were included in the comparison between the two mitochondrial fractions. Furthermore, a protein group was required to have a MaxLFQ intensity > 0 in all three replicates in either the wild type or the morf3-1 mutant line. To ensure completeness,…	Protein sequence header corresponding to the identified peptide sequence inferred from combined evidence; this will be the selected razor protein if the peptide maps to multiple proteins.	Proteins that cannot be distinguished from the selected protein given all sequences/evidence identified in the experiment.			Subcellular localization as predicted by the SUBAcon algorithm accessed via SUBA5 (https://suba.live/).	Number of amino acid sequences in the selected protein.	Confidence score determined by ProteinProphet from combined evidence, higher values indicate greater confidence.	Highest PeptideProphet confidence score from all peptides that map to the protein.	Number of peptides that can be mapped to the protein. There could be 1. peptides only mapped to this protein 2. peptides can be mapped to multiple proteins but the protein inference algorithm assigns it to this protein 3. peptides can be mapped to multiple proteins but the protein inference algorithm assigns it to the other protein	Number of PSMs corresponding to the razor peptides. Check the description about the razor peptides. The proteins are organized according to this column. The first "non-identified protein" in this sequence is MORF3 (see first column).	Number of PSMs corresponding to the unique peptides.	Number of PSMs corresponding to the total peptides.	Number of PSMs in the sample corresponding to the razor peptides.						Number of PSMs in the sample corresponding to the unique peptides.						Number of PSMs in the sample corresponding to the total peptides.						Normalized protein intensity (from the top-N algorithm; https://doi.org/10.1016/j.mcpro.2021.100077)						Normalized protein intensity (from the MaxLFQ method; 10.1074/mcp.M113.031591).
Protein detected?	Protein Id (AGI code)	Indistinguishable Proteins	Gene	Description (TAIR10 / Araport11)	Subcellular localization (SUBA5)	Protein Length	Protein Probability	Top Peptide Probability	Combined Total Peptides	Combined Spectral Count	Combined Unique Spectral Count	Combined Total Spectral Count	MORF3_1 Spectral Count	MORF3_2 Spectral Count	MORF3_3 Spectral Count	WT_1 Spectral Count	WT_2 Spectral Count	WT_3 Spectral Count	MORF3_1 Unique Spectral Count	MORF3_2 Unique Spectral Count	MORF3_3 Unique Spectral Count	WT_1 Unique Spectral Count	WT_2 Unique Spectral Count	WT_3 Unique Spectral Count	MORF3_1 Total Spectral Count	MORF3_2 Total Spectral Count	MORF3_3 Total Spectral Count	WT_1 Total Spectral Count	WT_2 Total Spectral Count	WT_3 Total Spectral Count	MORF3_1 Intensity	MORF3_2 Intensity	MORF3_3 Intensity	WT_1 Intensity	WT_2 Intensity	WT_3 Intensity	MORF3_1 MaxLFQ Intensity	MORF3_2 MaxLFQ Intensity	MORF3_3 MaxLFQ Intensity	WT_1 MaxLFQ Intensity	WT_2 MaxLFQ Intensity	WT_3 MaxLFQ Intensity
1	AT5G08670.1	AT5G08680.1, AT5G08690.1	AT5G08670	ATP synthase alpha/beta family protein	mitochondrion	556	1	0,999	70	10287	0	10287	2029	2145	1712	1365	1510	1526	0	0	0	0	0	0	2029	2145	1712	1365	1510	1526	196151000	163631000	158522000	282106000	221308000	227071000	15747700	13964700	12776700	19194200	17851600	17861200
1	ATMG01190.E		ATMG01190	RNA Edit ATP1 ATP synthase subunit 1	mitochondrion	507	1	0,999	77	8952	1268	8952	1595	1736	1433	1332	1460	1396	208	200	180	229	250	201	1595	1736	1433	1332	1460	1396	152691000	137451000	130886000	277216000	236988000	243985000	13997000	13877500	12286300	18682600	18368400	17556500
1	AT3G08580.1	AT3G08580.2	AT3G08580	Mitochondrial ADP/ATP carrier 1 (AAC1)	mitochondrion	381	1	0,999	62	8347	0	8347	1447	1677	1504	1114	1340	1265	0	0	0	0	0	0	1447	1677	1504	1114	1340	1265	167029000	139471000	169643000	232506000	192691000	194227000	21119500	21424300	23489800	18860400	18721300	18466100
1	AT3G23990.1		AT3G23990	Chaperonin HSP60-3B (HSP60-3B)	mitochondrion	577	1	0,999	112	8263	5294	8263	1285	1502	1327	1313	1370	1466	758	865	732	910	997	1032	1285	1502	1327	1313	1370	1466	89954300	79975400	87845200	169331000	131051000	160493000	6128880	5732810	5913460	7998860	5949960	7220660
1	AT4G37910.1	AT4G37910.2	AT4G37910	Mitochondrial heat shock protein 70-1 (mtHsc70-1)	mitochondrion	682	1	0,999	109	7714	0	7714	1333	1405	1360	1148	1178	1290	0	0	0	0	0	0	1333	1405	1360	1148	1178	1290	71007400	61188700	73749700	122277000	95755800	123624000	5913870	5627230	6270500	6363800	5212330	6131160
1	AT2G05710.1		AT2G05710	Aconitase 3 (ACO3)	mitochondrion	990	1	0,999	110	6973	5584	6973	1382	1405	1231	984	987	984	1061	1115	947	825	822	814	1382	1405	1231	984	987	984	80964600	69231200	72499200	113469000	90628900	96632400	6117870	5459150	5543070	6100890	5006280	5527890
1	AT3G55410.1	AT3G55410.2	AT3G55410	2-oxoglutarate dehydrogenase subunit (OGDCE1)	mitochondrion	1017	1	0,999	117	5840	0	5840	939	1014	990	950	988	959	0	0	0	0	0	0	939	1014	990	950	988	959	67433500	60901600	69805800	115533000	97750200	94620900	3424660	3198890	3707600	4186140	3368060	3563400
1	AT1G51980.1		AT1G51980	Ubiquinol:cytochrome c oxidoreductase subunit (MPP alpha-1)	mitochondrion	503	1	0,999	58	5232	517	5232	1012	1092	965	714	687	762	81	84	81	89	76	106	1012	1092	965	714	687	762	71127900	64017100	65406700	95707100	72954200	86706000	9089970	8671850	8549060	6024630	5228120	6040780
1	AT5G66760.1		AT5G66760	Succinate dehydrogenase subunit (SDH1-1, FAD subunit)	mitochondrion	634	1	0,999	63	5022	3451	5022	1036	1035	896	673	767	615	693	693	604	489	542	430	1036	1035	896	673	767	615	51630700	39953000	45414000	54466800	57133100	46496400	4039370	3413830	3791250	3250160	2931110	2801820
1	AT4G02930.1		AT4G02930	GTP binding Elongation factor Tu family protein	mitochondrion	454	1	0,999	70	4988	4895	4988	753	905	752	793	999	786	741	893	738	776	975	772	753	905	752	793	999	786	53689100	53152500	54098800	92759100	88321300	81612600	5091120	5518120	5064200	6768720	7162300	6809020
1	AT3G02090.1		AT3G02090	Ubiquinol:cytochrome c oxidoreductase subunit (MPP beta)	mitochondrion	531	1	0,999	68	4983	378	4983	956	968	817	721	769	752	77	89	69	52	47	44	956	968	817	721	769	752	91337100	82274900	79947200	129030000	107807000	104365000	8322680	7878060	7391400	7258610	6250630	6790150
1	AT3G17240.1	AT3G17240.3	AT3G17240	Dihydrolipoamide dehydrogenase (PDCE3, OGDCE3, GDCE3, BCKDHE3)	mitochondrion	507	1	0,999	70	4975	0	4975	991	990	893	660	744	697	0	0	0	0	0	0	991	990	893	660	744	697	70461900	57990700	67021000	89350400	77279000	80397900	7396540	5944970	6893280	5865470	5188260	5332630
1	AT2G20420.1		AT2G20420	ATP citrate lyase (ACL) family protein (Succinate-CoA ligase activity)	mitochondrion	421	1	0,999	84	4956	4956	4956	908	959	859	685	797	748	908	959	859	685	797	748	908	959	859	685	797	748	80901300	70012000	76152800	107245000	96253100	99250000	7973100	6974450	7101560	7227700	6095930	7382660
1	AT3G07770.1	AT3G07770.2, AT3G07770.3	AT3G07770	Heat shock protein 89.1 (HSP89.1)	mitochondrion	799	1	0,999	91	4323	0	4323	741	866	760	646	675	635	0	0	0	0	0	0	741	866	760	646	675	635	35561300	35016600	35767200	58057200	45574900	46864700	2182830	2115510	2111780	2925490	2123140	2335620
1	AT5G15090.1	AT5G15090.2	AT5G15090	Voltage-dependent anion channel 3 (VDAC3)	mitochondrion	274	1	0,999	46	4300	0	4300	804	814	683	630	699	670	0	0	0	0	0	0	804	814	683	630	699	670	80926700	67573600	66889400	109841000	94226400	96906300	13189400	10804400	10598600	14496900	10853300	13136500
1	AT5G09590.1		AT5G09590	Heat shock protein 70 (Hsc70-5)	mitochondrion	682	1	0,999	94	4214	3293	6456	673	728	657	676	713	767	505	530	472	561	599	626	1115	1179	1109	964	1005	1084	47620100	43192600	45348600	68268000	60294800	65172700	4277250	4124120	4214890	3767460	3160170	3642340
1	AT2G21870.1		AT2G21870	ATP synthase subunit (ATP FAd)	mitochondrion	240	1	0,999	55	4129	376	4129	676	764	637	603	754	695	50	69	49	59	81	68	676	764	637	603	754	695	38625300	37226500	32635000	94860900	90582000	79426400	5621980	5431790	4707870	6581440	6274330	6543230
1	AT3G61440.1		AT3G61440	Beta-cyanoalanine synthase (CYSC1)	mitochondrion	368	1	0,999	45	4022	0	4022	880	857	823	454	535	473	0	0	0	0	0	0	880	857	823	454	535	473	46276600	36312900	42813200	41110900	38907000	37343900	5924440	5355520	5601080	4080730	3387370	3772000
1	AT1G53240.1		AT1G53240	Mitochondrial malate dehydrogenase (mMDH1)	mitochondrion	341	1	0,999	42	3871	1594	3871	701	704	645	595	677	549	254	269	231	289	345	206	701	704	645	595	677	549	69726400	56869800	64367300	98443900	87563900	86726100	11198600	9190810	10448500	17054600	16030200	15056300
1	AT4G26970.1		AT4G26970	Aconitase 2 (ACO2)	mitochondrion	995	1	0,999	106	3830	3797	3951	666	667	550	696	650	601	665	667	549	686	637	593	702	691	582	709	657	610	36861600	32032900	32729400	60809300	50500000	52865600	2717170	2500850	2516300	3354560	2869790	2994310
1	AT5G50850.1		AT5G50850	Pyruvate dehydrogenase subunit (PDCE1 beta)	mitochondrion	363	1	0,999	26	3627	3627	3627	783	769	701	422	375	577	783	769	701	422	375	577	783	769	701	422	375	577	31620700	25908300	28807000	50196600	33727600	43520900	7549240	6540650	6870550	8549820	4754460	7940910
1	AT5G55070.1	AT5G55070.2	AT5G55070	Dihydrolipoyl dehydrogenase (E3)	mitochondrion	464	1	0,999	55	3563	0	3563	664	670	644	472	619	494	0	0	0	0	0	0	664	670	644	472	619	494	43423500	40583300	44344100	46664700	50114200	46468500	7211980	6906620	7010960	5482150	5155390	5872710
1	AT5G10860.1		AT5G10860	Cystathionine beta-synthase domain-containing protein (CBSX3)	mitochondrion	206	1	0,999	33	3527	3527	3527	571	671	600	536	539	610	571	671	600	536	539	610	571	671	600	536	539	610	27290600	22593400	26457300	61461600	58374600	51364600	4945990	5312260	5567650	4701620	3250370	4777160
1	AT3G13860.1		AT3G13860	Heat shock protein 60-3A (HSP60-3A)	mitochondrion	572	1	0,999	90	3509	3509	3528	508	467	479	682	688	685	508	467	479	682	688	685	509	468	481	690	689	691	30927800	21777800	27310100	54552500	49508500	53580500	2338730	1870780	2106780	3193070	2801200	3035980
1	AT3G59760.3		AT3G59760	O-acetylserine (thiol) lyase C (OASTL-C)	mitochondrion	430	1	0,999	48	3507	26	3507	721	712	703	447	439	485	0	0	0	9	10	7	721	712	703	447	439	485	26799300	21227100	26189600	30773600	25404100	26531400	2811450	2471000	2880560	2428430	1925060	1933410
1	AT2G33210.1		AT2G33210	Heat shock protein 60-2 (HSP60-2)	mitochondrion	585	1	0,999	91	3439	3	6400	442	473	421	660	700	743	0	0	0	1	1	1	969	1110	1016	1059	1073	1173	22972900	18605800	21505500	55266400	41121400	53605600	3199490	2631050	2946310	3989490	2697480	3908510
1	AT5G65750.1		AT5G65750	2-oxoglutarate dehydrogenase subunit (OGDCE1)	mitochondrion	1025	1	0,999	118	3412	3412	5050	572	549	491	610	635	555	572	549	491	610	635	555	874	850	800	857	885	784	36632300	30399000	30879900	63988300	61582000	51351400	2704490	2410120	2365350	2991800	2694900	2457960
1	AT3G01280.1		AT3G01280	Voltage-dependent anion channel 1 (VDAC1)	mitochondrion	276	1	0,999	45	3272	3272	4011	549	595	523	548	540	517	549	595	523	548	540	517	653	695	617	673	710	663	62254600	61030800	59721600	89729900	68709200	77139300	9814720	10402600	10229500	9528530	7679150	8295000
1	AT2G30970.1	AT2G30970.2	AT2G30970	Aspartate aminotransferase (ASP1)	mitochondrion	430	1	0,999	58	3262	0	3262	655	646	586	452	515	408	0	0	0	0	0	0	655	646	586	452	515	408	37582000	29497200	34163600	44993800	38488700	35806100	3418400	3032840	3629220	3209400	2675930	2749870
1	AT5G40770.1		AT5G40770	Prohibitin 3 (PHB3)	mitochondrion	277	1	0,999	43	3256	1484	3256	644	689	590	397	462	474	276	303	230	211	273	191	644	689	590	397	462	474	49134000	44735400	42961900	57338300	50880800	50253500	5327300	5127090	4550400	4590350	4377960	4200480
1	AT2G47510.1	AT2G47510.2, AT2G47510.3	AT2G47510	Fumarase 1 (FUM1)	mitochondrion	492	1	0,999	49	3198	0	3198	554	655	593	457	436	503	0	0	0	0	0	0	554	655	593	457	436	503	36013500	34064900	37472000	54820200	46887400	48076800	3248190	3454840	3644450	4497870	3858620	3665690
1	AT5G08300.1		AT5G08300	Succinyl-CoA ligase subunit (SCL alpha)	mitochondrion	347	1	0,999	36	3198	1177	3198	482	517	435	542	681	541	168	182	163	213	254	197	482	517	435	542	681	541	35544800	31076500	32367000	65206000	76453300	55052000	4935980	4291920	4699890	7316830	7821590	6641460
1	AT3G13930.1		AT3G13930	Dihydrolipoamide acetyltransferase (PDCE2-2)	mitochondrion	539	1	0,999	66	3185	2549	3185	507	513	402	563	576	624	406	410	331	458	436	508	507	513	402	563	576	624	37546900	32375200	34169500	54457000	48582800	51315300	3791140	3344250	3776080	3645320	2953350	3595750
1	AT5G65720.1	AT5G65720.3	AT5G65720	Cysteine desulfurase (NSF1)	mitochondrion	453	1	0,999	55	3063	0	3063	491	559	514	484	492	523	0	0	0	0	0	0	491	559	514	484	492	523	18867400	17541000	18473200	36151300	30792200	30653200	1933210	1701290	2004040	2476150	2070070	2145190
1	AT5G14040.1		AT5G14040	Mitochondrial phosphate transporter 3 (MPT3)	mitochondrion	375	1	0,999	38	3040	2770	3040	611	657	545	401	405	421	557	615	511	353	366	368	611	657	545	401	405	421	63486700	59418000	59045100	77314300	68696200	61906200	8675870	8131500	7964680	7267580	6228130	6596230
1	AT5G37510.1	AT5G37510.2	AT5G37510	NADH:ubiquinone oxidoreductase subunit (75kDa)	mitochondrion	745	1	0,999	83	3029	0	3029	387	370	352	610	664	646	0	0	0	0	0	0	387	370	352	610	664	646	15448400	15210000	15342100	62678300	52812700	52099400	2172250	1949560	2024530	3899610	3123820	3119550
1	AT5G67500.1	AT5G67500.3	AT5G67500	Voltage-dependent anion channel 2 (VDAC2)	mitochondrion	276	1	0,999	51	3026	0	3026	559	541	468	480	569	409	0	0	0	0	0	0	559	541	468	480	569	409	48361200	41452900	41598200	60790300	60957300	45185700	5656320	5037720	5016440	5826200	5480330	3791840
1	AT3G27240.1		AT3G27240	Ubiquinol:cytochrome c oxidoreductase subunit (cyt c1-2)	mitochondrion	307	1	0,999	24	2992	1290	2992	511	604	509	452	361	555	222	244	234	207	194	189	511	604	509	452	361	555	32480800	30728300	30744100	51827600	38430400	52960300	6434240	6865990	6552550	8621080	6593860	8859060
1	AT1G24180.1		AT1G24180	Pyruvate dehydrogenase subunit (putative, PDCE1 alpha-like)	mitochondrion	393	1	0,999	59	2974	2044	2974	534	569	513	430	493	435	337	362	320	324	367	334	534	569	513	430	493	435	27612200	23107700	25619900	50091100	44813100	43214500	3550860	3173740	3284450	2781480	2337670	2763760
1	AT1G63940.1	AT1G63940.2	AT1G63940	Monodehydroascorbate reductase 6 (MDAR6)	mitochondrion	486	1	0,999	58	2946	0	2946	475	498	438	508	509	518	0	0	0	0	0	0	475	498	438	508	509	518	26241500	23270300	24930400	43979800	40787200	38588300	2304860	2115710	2109670	2827010	2595770	2343860
1	AT3G48000.1		AT3G48000	Aldehyde dehydrogenase (ALDH2B4)	mitochondrion	538	1	0,999	56	2896	2762	2896	597	559	512	397	431	400	563	532	484	385	419	379	597	559	512	397	431	400	54370800	43019100	52867800	61470000	44899400	57160800	5049920	4265600	5229360	4731650	3508180	4096580
1	AT2G33150.1		AT2G33150	3-ketoacyl-CoA thiolase 3 (KAT3)	peroxisome	462	1	0,999	48	2887	2770	2887	285	306	257	624	690	725	275	296	252	597	656	694	285	306	257	624	690	725	10914000	11603800	10030200	51181500	53902400	52515800	1597850	1656610	1475070	4906480	4717640	5223700
1	AT5G19760.1		AT5G19760	Mitochondrial dicarboxylate and tricarboxylate carrier	mitochondrion	298	1	0,999	33	2736	2736	2736	495	591	471	362	390	427	495	591	471	362	390	427	495	591	471	362	390	427	27775700	24975900	24510000	40972900	37054800	41383300	5332940	5230980	4918910	4137910	3294090	4281120
1	AT3G20000.1		AT3G20000	Translocase of the outer mitochondrial membrane 40 (TOM40-1)	mitochondrion	309	1	0,999	38	2628	731	2628	522	532	457	360	319	438	115	122	110	120	96	168	522	532	457	360	319	438	20292300	22108000	20092500	33439400	23001700	26480500	3319700	3686830	3497220	2528640	1471270	2216450
1	AT1G79440.1		AT1G79440	Succinic semialdehyde dehydrogenase 1 (SSADH1)	mitochondrion	528	1	0,999	67	2627	2627	2627	586	520	537	337	339	308	586	520	537	337	339	308	586	520	537	337	339	308	28333100	22138400	25511700	23944200	19237200	20820700	3100670	2238480	2610010	1832930	1361570	1585270
1	AT3G52300.1		AT3G52300	ATP synthase subunit (ATPD)	mitochondrion	168	1	0,999	53	2587	1265	2587	344	384	313	493	525	528	173	187	145	235	280	245	344	384	313	493	525	528	26707500	26345700	24676000	93203700	90174800	74018600	3272840	3017740	3088500	7286700	6128620	6750880
1	AT4G00570.1		AT4G00570	NAD malic enzyme 2 (NAD-ME2)	mitochondrion	607	1	0,999	66	2556	2556	2556	415	413	420	424	469	415	415	413	420	424	469	415	415	413	420	424	469	415	23222000	19982200	23464000	34479400	30753500	25309300	1521490	1398900	1583110	1583710	1463810	1220660
1	AT5G07440.1	AT5G07440.2	AT5G07440	NADH glutamate dehydrogenase subunit (GDH2)	mitochondrion	411	1	0,999	45	2543	0	2543	472	516	466	351	374	364	0	0	0	0	0	0	472	516	466	351	374	364	30523900	28101600	33515200	46842000	38808300	41135900	4413080	4455800	4423110	4887570	4255730	3833880
1	AT4G17140.3		AT4G17140	Pleckstrin homology (PH) domain-containing protein	mitochondrion,cytosol	4219	1	0,999	223	2500	18	2500	368	455	374	458	478	367	2	0	0	6	9	1	368	455	374	458	478	367	9402330	11292700	10550000	16272200	14351400	14014900	592057	592304	619298	744459	655772	681498
1	AT5G27540.1	AT5G27540.2	AT5G27540	MIRO-related GTPase (MIRO1)	mitochondrion	648	1	0,999	63	2451	0	2451	405	490	418	380	345	413	0	0	0	0	0	0	405	490	418	380	345	413	17011800	15890500	17708500	27431500	23186900	23384100	1853370	1670600	1847400	2050200	1528810	1815180
1	AT5G26860.1		AT5G26860	Lon protease 1 (LON1)	mitochondrion	940	1	0,999	96	2431	1897	2431	474	461	433	356	384	323	375	360	335	280	312	235	474	461	433	356	384	323	19742800	16884800	18096600	23162400	19791200	18025300	1069680	915563	988120	951583	717942	803349
1	AT3G10920.1		AT3G10920	Manganese superoxide dismutase 1 (MSD1)	mitochondrion	231	1	0,999	28	2389	380	2389	471	459	389	387	429	254	69	73	51	65	96	26	471	459	389	387	429	254	36698600	33241800	29592400	38917800	35018400	26420700	7186020	5652780	4962150	4999840	5223400	3617320
1	AT3G16460.1	AT3G16460.2	AT3G16460	Mannose-binding lectin superfamily protein	endoplasmic reticulum	705	1	0,999	62	2364	0	2364	201	542	366	446	395	414	0	0	0	0	0	0	201	542	366	446	395	414	7500000	29273200	20153200	30787500	25658000	27025200	557985	1979130	1421160	1867060	1486600	1739230
1	AT1G47260.1		AT1G47260	NADH:ubiquinone oxidoreductase subunit (gamma CA2)	mitochondrion	278	1	0,999	34	2361	2087	2361	369	425	341	389	394	443	326	374	303	339	351	394	369	425	341	389	394	443	21707700	20529100	19907900	52865700	41691800	47089100	2830770	2729270	2718000	5277660	4363740	4983030
1	AT3G52200.1	AT3G52200.2	AT3G52200	Dihydrolipoamide acetyltransferase (PDCE2-1)	mitochondrion	637	1	0,999	56	2348	0	2348	442	473	406	328	346	353	0	0	0	0	0	0	442	473	406	328	346	353	21166000	18597400	19453000	23278900	19940800	19843100	2507640	2226690	2406790	1528410	1463940	1536040
1	AT1G66280.1		AT1G66280	BGLU22 Glycosyl hydrolase superfamily protein	endoplasmic reticulum	524	1	0,999	57	2314	1116	2314	203	684	514	318	314	281	99	264	199	203	193	158	203	684	514	318	314	281	7197390	28876200	23262900	24486200	21435100	21867600	1714040	4907980	3963070	3576110	2893400	3186200
1	AT1G48030.1	AT1G48030.2, AT1G48030.3, AT1G48030.4, AT1G48030.5	AT1G48030	Dihydrolipoamide dehydrogenase (E3)	mitochondrion	507	1	0,999	69	2309	0	4437	435	421	363	352	374	364	0	0	0	0	0	0	892	868	795	616	651	615	25171400	22277500	22733200	36460100	31352800	31657400	4028820	3761860	3736010	2877430	2293300	2423440
1	AT2G44350.1	AT2G44350.2, AT2G44350.3, AT2G44350.4	AT2G44350	Citrate synthase 4 (CSY4)	mitochondrion	473	1	0,999	49	2285	0	2285	460	452	415	324	368	266	0	0	0	0	0	0	460	452	415	324	368	266	35204900	28742500	30338600	34803900	32410200	26361200	5683660	4677820	4663430	3947910	3624950	3108660
1	AT5G26780.1	AT5G26780.4	AT5G26780	Serine hydroxymethyltransferase (SHMT2)	mitochondrion	517	1	0,999	64	2209	0	2209	380	416	383	383	376	271	0	0	0	0	0	0	380	416	383	383	376	271	21927300	19632000	20009700	28553400	22212100	21712400	2108830	2129510	1958890	1754750	1490650	1580580
1	AT5G63400.1		AT5G63400	Adenylate kinase (ADK1)	mitochondrion	246	1	0,999	47	2200	1175	2200	239	298	237	450	497	479	96	144	111	262	253	309	239	298	237	450	497	479	25019500	26793000	25348700	63404300	59821600	58725900	3922620	3802920	3896850	6229150	6202000	5489690
1	AT2G20360.1		AT2G20360	NADH:ubiquinone oxidoreductase subunit (39kDa)	mitochondrion	402	1	0,999	49	2190	2190	2190	280	301	268	436	463	442	280	301	268	436	463	442	280	301	268	436	463	442	13913700	11818900	11482300	51768300	48445000	44184600	1731310	1589310	1706350	3505110	2921860	3179740
1	AT4G28510.1		AT4G28510	Prohibitin 1 (PHB1)	mitochondrion	288	1	0,999	44	2185	986	2185	390	453	364	301	382	295	170	207	151	135	179	144	390	453	364	301	382	295	27950700	25095300	25292300	35007700	31545200	31571100	4737160	4588690	4666400	4555090	4069970	4244130
1	AT2G18330.1		AT2G18330	AAA-type ATPase family protein	mitochondrion	636	1	0,999	92	2173	1686	2173	285	333	290	403	415	447	220	246	203	318	345	354	285	333	290	403	415	447	11661000	11566900	11944600	21215800	21408100	18096900	1086820	1123040	1190190	1102420	1044820	1099200
1	AT1G20620.1		AT1G20620	Catalase 3 (Cat3)	peroxisome	492	1	0,999	56	2169	0	2204	225	353	176	457	449	509	0	0	0	0	0	0	230	359	181	462	454	518	14350200	21363000	11153300	67713500	56124600	56342900	2103450	3078220	1654420	6296530	4921680	4938920
1	AT3G47930.1		AT3G47930	NADH:ubiquinone oxidoreductase subunit (GLDH)	mitochondrion	610	1	0,999	74	2132	495	2132	363	365	323	356	378	347	78	86	67	88	105	71	363	365	323	356	378	347	17800200	16007600	15750300	29544500	28701100	24025300	1335220	1265830	1348130	1571890	1443750	1233760
1	AT5G13450.1		AT5G13450	ATP synthase subunit (ATP delta)	mitochondrion	238	1	0,999	33	2128	476	2128	375	422	347	321	401	262	69	79	63	88	95	82	375	422	347	321	401	262	20307400	19612300	19001500	42603100	34378600	33798400	7078010	7038890	5675400	6604220	7180630	5395900
1	AT4G35260.1		AT4G35260	NAD isocitrate dehydrogenase regulatory subunit (IDH1)	mitochondrion	367	1	0,999	37	2077	1119	2077	386	420	390	292	318	271	174	196	166	192	210	181	386	420	390	292	318	271	20817200	18216000	21183600	25500200	26577500	18065800	3047350	2973460	3374580	2487600	2180120	2187050
1	AT3G54110.1		AT3G54110	Plant uncoupling mitochondrial protein 1 (PUMP1)	mitochondrion	306	1	0,999	48	2063	2063	2063	320	346	340	358	367	332	320	346	340	358	367	332	320	346	340	358	367	332	23974800	21523400	23668100	39774700	33561100	33804400	3302700	3083810	3306960	3129910	2631740	2593360
1	AT5G62530.1		AT5G62530	Delta-pyrroline-5-carboxylate dehydrogenase (5CDH)	mitochondrion	556	1	0,999	56	2023	2023	2023	318	358	269	359	370	349	318	358	269	359	370	349	318	358	269	359	370	349	18446800	18742200	17385000	43245600	35334500	36405100	1918320	1850490	1663220	3382500	2534660	2642620
1	AT1G17290.1		AT1G17290	Alanine aminotransferase (ALAAT1)	mitochondrion	543	1	0,999	60	2019	1340	2019	349	328	326	371	311	334	210	197	207	263	215	248	349	328	326	371	311	334	27755400	23500500	25487100	39728800	29326800	31625700	3632460	2947890	3213060	3176220	2754440	2571020
1	AT3G06860.1		AT3G06860	Multifunctional protein 2 (MFP2)	peroxisome	725	1	0,999	84	1991	1891	1991	200	291	197	420	501	382	182	259	183	406	480	381	200	291	197	420	501	382	10005200	13455900	8695000	35760400	33512100	27490600	1043700	1297330	979373	2288950	1895340	1965140
1	AT2G36070.1		AT2G36070	Translocase of the inner mitochondrial membrane 44 (TIM44-2)	mitochondrion	469	1	0,999	66	1955	1756	1955	306	301	329	314	346	359	274	273	289	284	307	329	306	301	329	314	346	359	12384000	10442100	11622200	21749600	20011800	20261300	853387	720071	792686	891503	808251	989444
1	AT3G22330.1		AT3G22330	Putative mitochondrial RNA helicase 2 (PMH2)	mitochondrion	616	1	0,999	67	1941	1378	1941	275	301	311	333	374	347	200	213	223	227	278	237	275	301	311	333	374	347	13260300	12701600	15336300	25292000	24417400	26942200	1266620	1273160	1520380	1684720	1472820	1812550
1	AT2G13560.1		AT2G13560	NAD malic enzyme 1 (NAD-ME1)	mitochondrion	623	1	0,999	52	1940	1940	1940	299	352	309	346	351	283	299	352	309	346	351	283	299	352	309	346	351	283	17202900	14794200	16169400	24825400	22807000	19602700	1529010	1422270	1496410	1591930	1344270	1404700
1	AT4G39690.1		AT4G39690	MICOS complex subunit, Mic60-like protein	mitochondrion	650	1	0,999	84	1898	1898	1898	350	369	302	299	298	280	350	369	302	299	298	280	350	369	302	299	298	280	15262500	14952300	14488200	15796700	14122100	14135100	1670930	1637300	1742210	890649	716213	819654
1	AT2G33040.1		AT2G33040	ATP synthase subunit (ATP gamma)	mitochondrion	325	1	0,999	41	1873	1873	1873	370	389	347	252	303	212	370	389	347	252	303	212	370	389	347	252	303	212	24394700	23591500	20048300	23382000	20582000	13418600	5612220	6488060	5110070	2132440	1954960	2001900
1	AT2G14170.1	AT2G14170.2	AT2G14170	Aldehyde dehydrogenase 6B2 (ALDH6B2)	mitochondrion	607	1	0,999	40	1863	0	1863	268	293	272	303	319	408	0	0	0	0	0	0	268	293	272	303	319	408	14453200	13160100	14173200	22573800	20169400	19211800	2105780	1972680	2093730	1823450	1539460	1563430
1	AT1G80270.1	AT1G80270.2, AT1G80270.3, AT1G80270.4, AT1G80270.5	AT1G80270	Pentatricopeptide repeat (PPR) superfamily protein (PPR596)	plastid,mitochondrion	596	1	0,999	85	1859	0	1859	265	348	314	296	334	302	0	0	0	0	0	0	265	348	314	296	334	302	10576400	12247500	13878000	19182700	18509200	16834400	1394840	1503830	1618240	1213210	1045400	1079190
1	AT5G20080.1		AT5G20080	FAD/NAD(P)-binding oxidoreductase	mitochondrion	328	1	0,999	46	1828	1828	1828	250	319	238	311	379	331	250	319	238	311	379	331	250	319	238	311	379	331	19523000	19612000	18445900	44066600	43798500	36791600	2642360	2510550	2227670	4429270	4575670	3787900
1	AT2G25140.1		AT2G25140	Caseinolytic protease B4 (CLPB4)	mitochondrion	964	1	0,999	112	1813	1608	1813	250	257	210	349	380	367	214	227	178	320	342	327	250	257	210	349	380	367	10383500	8218390	8629160	18131700	16185600	15716600	822693	613770	712091	715377	688743	653583
1	AT4G27585.1		AT4G27585	Stomatin-like protein 1 (SLP1)	mitochondrion	411	1	0,999	48	1801	1397	1801	324	319	306	304	287	261	248	246	239	230	234	200	324	319	306	304	287	261	17270200	15622600	15047900	24382700	22816700	21509600	2092990	1893680	1847270	1956910	2088920	2142620
1	AT1G45332.1		AT1G45332	Translation elongation factor EFG/EF2 protein	mitochondrion	754	1	0,999	74	1792	17	1792	299	349	312	280	284	268	0	0	0	4	9	4	299	349	312	280	284	268	11305900	11647800	13063200	14450900	13146400	12436100	1019210	1035200	1275780	792306	666199	716498
1	AT1G79230.1		AT1G79230	Mercaptopyruvate sulfurtransferase (MST1)	plastid,mitochondrion	379	1	0,999	36	1775	3	1775	305	339	283	287	309	252	0	1	0	1	0	1	305	339	283	287	309	252	17159300	15788100	17345000	23568700	21365400	19193400	2228530	2194910	2433470	2441130	2389770	2197850
1	AT2G26140.1		AT2G26140	FTSH protease 4 (FTSH4)	mitochondrion	717	1	0,999	80	1763	1709	1763	261	282	301	292	331	296	250	272	290	282	326	289	261	282	301	292	331	296	9670290	8480610	10845000	17608700	17126300	14204100	540381	488414	576793	797217	782150	766013
1	AT4G29130.1		AT4G29130	Hexokinase 1 (HXK1)	mitochondrion	496	1	0,999	40	1729	1361	1729	253	343	262	271	315	285	195	277	198	210	241	240	253	343	262	271	315	285	9288620	11217300	10544900	19070800	16561600	15233000	1031850	1224140	1167410	1507870	1326030	1386880
1	AT2G26080.1		AT2G26080	Glycin decarboxylase P-protein 2 (GDC-P2)	mitochondrion	1044	1	0,999	62	1721	711	1721	280	323	283	291	338	206	121	135	137	110	143	65	280	323	283	291	338	206	14118300	14593400	13775400	20268600	19758800	13433200	1366730	1391590	1319230	1562490	1396170	1308760
1	AT3G60750.1	AT3G60750.2	AT3G60750	Transketolase	plastid	741	1	0,999	55	1697	0	1697	236	303	272	280	337	269	0	0	0	0	0	0	236	303	272	280	337	269	9125740	10830800	11179200	22386800	19372100	21399800	861815	986503	1006380	1584220	1301800	1602850
1	AT1G47420.1		AT1G47420	Succinate dehydrogenase subunit (SDH5)	mitochondrion	257	1	0,999	25	1692	1692	1692	297	312	288	231	247	317	297	312	288	231	247	317	297	312	288	231	247	317	15822600	14472000	13800800	24444100	21206500	25896800	2938340	2631040	2511070	3475250	2996040	3535560
1	AT3G22200.1	AT3G22200.2	AT3G22200	Gamma-aminobutyrate transaminase (POP3)	mitochondrion	504	1	0,999	35	1689	0	1689	359	323	395	218	208	186	0	0	0	0	0	0	359	323	395	218	208	186	20347800	13287800	20311100	18101200	15009800	15008600	2771180	1996320	2580750	2104580	1944020	1576540
1	AT4G26780.1		AT4G26780	AR192 Co-chaperone GrpE family protein	mitochondrion	327	1	0,999	38	1683	1660	1683	328	358	322	217	209	249	327	358	321	210	201	243	328	358	322	217	209	249	14541400	13844000	14309200	19199300	11553100	19714900	1733000	1845520	1966790	1901780	1307920	2101460
1	AT2G29080.1		AT2G29080	FTSH protease 3 (FTSH3)	mitochondrion	809	1	0,999	85	1672	1139	1672	275	326	306	262	249	254	186	229	218	178	159	169	275	326	306	262	249	254	12802100	12138500	13987600	19948300	17508400	15051200	1275020	1216200	1401430	1245090	1084930	1011460
1	AT3G03060.1		AT3G03060	P-loop containing nucleoside triphosphate hydrolases superfamily protein	mitochondrion	628	1	0,999	97	1649	1330	1774	216	264	234	309	316	310	174	213	178	254	256	255	229	282	251	336	340	336	9100470	8119370	8464300	17827100	18986000	18507000	609426	583917	626561	741607	768314	880976
1	AT5G53460.1	AT5G53460.2, AT5G53460.3	AT5G53460	NADH-dependent glutamine-2-oxoglutarate aminotransferase (GLT1)	plastid	2208	1	0,999	160	1630	0	1630	135	231	240	347	361	316	0	0	0	0	0	0	135	231	240	347	361	316	3055090	6386370	7413420	11804600	12167800	9517020	249515	336143	394321	550231	512712	493362
1	AT3G19170.1		AT3G19170	Presequence protease 1 (PREP1)	plastid,mitochondrion	1080	1	0,999	96	1628	71	1628	247	317	266	294	264	240	12	11	12	9	16	11	247	317	266	294	264	240	8981950	8374740	9968570	13121100	11212000	10570300	602770	555492	669110	735607	641462	646463
1	AT3G10690.1		AT3G10690	DNA gyrase A (GYRA)	plastid	950	1	0,999	86	1613	1613	1613	204	268	252	296	312	281	204	268	252	296	312	281	204	268	252	296	312	281	8424430	9072130	9719730	15046600	14833400	13348700	642980	719275	764420	728424	630966	709250
1	AT3G59820.1	AT3G59820.3, AT3G59820.4	AT3G59820	Leucine zipper-EF-hand containing transmembrane protein 1 (LETM1)	mitochondrion	755	1	0,999	77	1610	0	1610	269	292	278	266	244	261	0	0	0	0	0	0	269	292	278	266	244	261	10806200	10997600	11784600	15807900	14552300	13934100	739890	818736	899474	1012120	810509	889817
1	AT1G07920.1	AT1G07930.1, AT1G07940.1, AT1G07940.2, AT1G07940.3, AT1G07940.4, AT5G60390.1, AT5G60390.3	AT1G07920	GTP binding Elongation factor Tu family protein	cytosol	449	1	0,999	46	1608	0	1608	264	374	224	226	249	271	0	0	0	0	0	0	264	374	224	226	249	271	12325700	16963700	12045400	19554100	14322400	19990100	2323300	3444860	2416720	2717290	2116470	2711230
1	ATMG00510.E		ATMG00510	RNA Edit NAD7 NADH dehydrogenase subunit 7	mitochondrion	394	1	0,999	39	1603	449	1603	242	301	242	305	268	245	80	106	79	80	67	37	242	301	242	305	268	245	14360200	12758900	11985000	23615400	20124600	15574000	2569420	2415640	2363160	3892320	2759480	2957870
1	AT5G47030.1		AT5G47030	ATP synthase subunit (ATP delta)	mitochondrion	203	1	0,999	21	1601	1601	1601	341	294	229	251	198	288	341	294	229	251	198	288	341	294	229	251	198	288	16199400	13445400	12279600	22807400	15549500	16831100	3450480	3252420	2921070	3589370	2223570	3729880
1	AT3G49240.1		AT3G49240	Pentatricopeptide repeat (PPR) superfamily protein (NUWA)	mitochondrion	629	1	0,999	77	1599	1599	1599	246	244	252	293	294	270	246	244	252	293	294	270	246	244	252	293	294	270	9412500	8704930	10380000	16408300	15989200	13727600	801762	821074	925223	882406	703255	734927
1	AT3G58610.1	AT3G58610.2, AT3G58610.3	AT3G58610	Ketol-acid reductoisomerase (putative)	plastid	591	1	0,999	47	1597	0	1597	180	275	224	303	245	370	0	0	0	0	0	0	180	275	224	303	245	370	6814350	10602400	10321100	24244400	22161600	19115400	1191170	1940360	1682130	2075400	1537000	1858970
1	AT3G06050.1		AT3G06050	Peroxiredoxin 2F (PRX2F)	mitochondrion	201	1	0,999	29	1590	927	1590	276	263	235	265	323	228	153	137	125	165	213	134	276	263	235	265	323	228	18551600	16122500	15993100	34077900	34457300	24322400	3430350	3672990	3800580	4819020	3273160	3371690
1	AT3G62530.1		AT3G62530	ARM repeat superfamily protein	mitochondrion	221	1	0,999	33	1586	1569	1586	210	268	252	269	316	271	206	264	248	267	315	269	210	268	252	269	316	271	10206500	9847160	12795000	25081000	23331200	22215300	1574680	1473540	1897620	2774580	2395010	2615780
1	AT3G09260.1		AT3G09260	PYK10, PSR3.1, BGLU23, LEB Glycosyl hydrolase superfamily protein	endoplasmic reticulum	524	1	0,999	53	1566	1457	2183	119	335	223	304	344	241	114	325	209	279	316	214	177	538	389	352	407	320	4394210	14679000	10597900	20481000	20268100	12635800	749372	2030760	1360880	2454510	2349530	2016690
1	AT1G26460.1		AT1G26460	Pentatricopeptide repeat (PPR) superfamily protein	mitochondrion	630	1	0,999	46	1554	1554	1554	282	331	273	221	228	219	282	331	273	221	228	219	282	331	273	221	228	219	11198800	10893100	11249300	16705500	15987600	13538800	1662880	1527340	1628290	2012950	1932910	1987080
1	AT5G03290.1		AT5G03290	NAD isocitrate dehydrogenase subunit (IDH5, catalytic)	mitochondrion	374	1	0,999	35	1554	926	1554	287	273	269	233	250	242	166	144	147	143	175	151	287	273	269	233	250	242	19510700	14079800	17357300	26698700	26957500	20118300	3081480	2581900	2887390	2668600	2608020	2087820
1	AT5G50920.1		AT5G50920	Caseinolytic protease C1 (CLPC1)	plastid	929	1	0,999	103	1548	625	1589	187	288	220	304	306	243	55	98	73	144	157	98	196	297	228	308	311	249	5330080	7521860	7067690	13380100	12080400	10760500	466797	567035	546103	629739	540325	566188
1	AT5G44730.1	AT5G44730.2	AT5G44730	Haloacid dehalogenase-like hydrolase	mitochondrion	255	1	0,999	36	1529	0	1529	239	246	213	294	261	276	0	0	0	0	0	0	239	246	213	294	261	276	19653000	16017700	16287500	28144600	24424700	20748900	2404710	2154730	2110320	2919600	2843800	2431790
1	AT5G23300.1		AT5G23300	Pyrimidine D (PYRD)	mitochondrion	460	1	0,999	41	1525	1525	1525	243	282	236	240	280	244	243	282	236	240	280	244	243	282	236	240	280	244	9495080	9683070	8960480	19546000	19229200	15572600	1555140	1594570	1483780	2030180	1856200	1503720
1	AT5G08530.1		AT5G08530	NADH:ubiquinone oxidoreductase subunit (51kDa)	mitochondrion	486	1	0,999	51	1496	1496	1496	185	222	184	318	310	277	185	222	184	318	310	277	185	222	184	318	310	277	10289200	10029900	9353320	33359100	30372400	25731900	1588500	1487560	1328600	2373420	2069290	1807080
1	AT4G11120.1		AT4G11120	translation elongation factor Ts (EF-Ts), putative	mitochondrion	395	1	0,999	41	1492	1492	1492	221	272	237	253	257	252	221	272	237	253	257	252	221	272	237	253	257	252	8583160	9207120	9468760	19794300	16105500	16576400	1102720	1192100	1272990	1451380	1105010	1285570
1	AT1G11860.1	AT1G11860.2, AT1G11860.3	AT1G11860	Glycine decarboxylase T-protein (GDC-T)	mitochondrion	408	1	0,999	44	1479	0	1479	191	218	199	308	279	284	0	0	0	0	0	0	191	218	199	308	279	284	15404600	14052600	13670700	27586300	26018800	24611800	1576900	1412710	1431630	2133830	2109670	1986490
1	AT4G32470.1		AT4G32470	Ubiquinol:cytochrome c oxidoreductase subunit (QCR7-1)	mitochondrion	122	1	0,999	28	1461	174	1461	230	224	209	258	296	244	17	19	18	41	51	28	230	224	209	258	296	244	9388470	9162220	8741510	36229400	28273500	31959000	3784110	3887040	3244160	5116580	3817870	5176920
1	AT1G60770.1		AT1G60770	Pentatricopeptide repeat (PPR)-like superfamily protein	mitochondrion	491	1	0,999	67	1453	1453	1453	197	244	191	243	307	271	197	244	191	243	307	271	197	244	191	243	307	271	6319890	7068840	6603870	14758300	13909200	13377600	700663	688131	723188	1091210	812073	1008760
1	AT2G41220.1		AT2G41220	Ferredoxin dependent glutamate synthase (Fd-GOGAT)	plastid	1629	1	0,999	114	1442	1287	1442	191	272	235	257	259	228	169	246	211	234	230	197	191	272	235	257	259	228	5383240	7512640	7472920	11048600	9512200	9921760	569043	640560	685094	820874	709717	756787
1	AT1G14980.1		AT1G14980	Chaperonin 10 (CPN10)	mitochondrion	98	1	0,999	24	1420	346	1420	154	177	178	257	313	341	59	77	76	48	62	24	154	177	178	257	313	341	14161300	14380000	17240600	65923600	59089300	62643900	3020300	3272050	3553820	8016650	7139900	7208440
1	AT5G14590.1		AT5G14590	Isocitrate/isopropylmalate dehydrogenase family protein	mitochondrion	485	1	0,999	56	1418	1278	1418	273	278	251	200	222	194	241	256	228	177	206	170	273	278	251	200	222	194	12076300	8972490	11172000	11245100	9976140	9218940	1337790	1188730	1208900	1043830	847319	939567
1	AT1G03860.1	AT1G03860.3	AT1G03860	Prohibitin 2 (PHB2)	mitochondrion	286	1	0,999	44	1415	0	2342	248	290	228	220	254	175	0	0	0	0	0	0	413	472	377	359	430	291	20507700	19500300	19582900	28878300	26894200	20294500	4796050	4382980	4133150	3918230	3524750	2794090
1	AT5G41670.1	AT5G41670.2, AT5G41670.3, AT5G41670.4	AT5G41670	6-phosphogluconate dehydrogenase (PGD3)	plastid	487	1	0,999	55	1399	0	1399	175	237	178	263	266	280	0	0	0	0	0	0	175	237	178	263	266	280	7413030	8428730	8039970	20431700	19609600	17225900	950166	1118330	1093980	1468020	1032900	1220210
1	AT5G13420.1		AT5G13420	Transaldolase (TRA2)	plastid	438	1	0,999	44	1381	1381	1381	213	252	228	216	263	209	213	252	228	216	263	209	213	252	228	216	263	209	9141620	9838360	10414700	15350800	12181300	14661100	1365280	1598860	1635580	1539560	1337810	1506700
1	AT1G03090.2		AT1G03090	3-methylcrotonyl-coenzyme A carboxylase complex subunit (MCCA)	mitochondrion	734	1	0,999	50	1376	142	1376	228	226	225	240	224	233	15	16	21	28	27	35	228	226	225	240	224	233	11119900	8391120	9543830	14040800	11626600	12238500	777250	664245	753253	897609	805590	871259
1	AT1G29900.1		AT1G29900	Carbamoyl phosphate synthetase B (CPS) large subunit (CARB / VEN3)	plastid	1187	1	0,999	89	1367	1367	1367	139	257	178	275	291	227	139	257	178	275	291	227	139	257	178	275	291	227	5834560	9556820	8416450	16156400	13983100	13150300	881750	1280130	1304950	1816460	1304710	1629840
1	AT3G10370.1		AT3G10370	FAD glycerol-3-phosphate dehydrogenase (SDP6)	mitochondrion	629	1	0,999	60	1366	1366	1366	197	242	181	256	248	242	197	242	181	256	248	242	197	242	181	256	248	242	9503350	7478220	8744660	15359500	14683700	13259000	1003830	939467	929358	1167810	1081350	1038970
1	AT2G35120.1		AT2G35120	Glycine decarboxylase H-protein (GDC-H)	mitochondrion	156	1	0,999	16	1356	1356	1356	303	286	247	163	235	122	303	286	247	163	235	122	303	286	247	163	235	122	13050900	10356600	10292200	12789600	11326500	9973500	4765090	3205560	3566200	3481050	2601410	3124720
1	AT3G13470.1		AT3G13470	Chaperonin 60 beta 2 (CPN60B2)	plastid	596	1	0,999	74	1355	275	1362	164	216	204	253	267	251	27	45	34	52	63	54	165	217	206	256	267	251	4187100	5179660	5979080	14783800	11672600	12582300	483886	507469	610534	860317	741057	899429
1	AT4G35850.1		AT4G35850	Pentatricopeptide repeat (PPR) superfamily protein	mitochondrion	444	1	0,999	52	1346	1346	1346	220	245	217	221	239	204	220	245	217	221	239	204	220	245	217	221	239	204	10421900	10515800	10766900	16849800	13651300	14126800	1233850	1177660	1220140	1054960	789427	1098390
1	AT3G06810.1		AT3G06810	Acyl-CoA oxidase (IBR3)	peroxisome	824	1	0,999	75	1342	1342	1342	157	234	172	262	289	228	157	234	172	262	289	228	157	234	172	262	289	228	4671350	6521490	5061010	13872700	12526900	11009700	336384	439160	362430	633514	533609	626984
1	AT1G59900.1		AT1G59900	Pyruvate dehydrogenase subunit (PDCE1 alpha)	mitochondrion	389	1	0,999	59	1338	148	2268	201	195	200	233	247	262	30	13	22	31	27	25	398	402	393	339	373	363	14524300	11672400	13566300	21060400	19849500	18065200	3325570	2586490	3021030	2399150	2224630	1906750
1	AT2G38280.1	AT2G38280.2	AT2G38280	AMP deaminase (AMPD)	endoplasmic reticulum	839	1	0,999	78	1328	0	1328	158	174	134	301	290	271	0	0	0	0	0	0	158	174	134	301	290	271	4953620	5342280	4218640	14629500	13234600	13850600	397325	454941	382867	558629	463362	550620
1	AT5G18170.1		AT5G18170	NADH glutamate dehydrogenase subunit (GDH1)	mitochondrion	411	1	0,999	55	1322	1117	1952	209	247	189	210	231	236	171	207	155	177	197	210	320	377	301	303	334	317	11176200	9719710	9456790	18031500	17181000	14588000	1578880	1466200	1274950	2175450	2097080	1696350
1	AT4G34200.1		AT4G34200	Phosphoglycerate dehydrogenase (PGDH1)	plastid	603	1	0,999	47	1311	1168	1311	175	202	199	221	268	246	154	177	162	202	252	221	175	202	199	221	268	246	8849790	10409600	12187400	18637000	17012500	15923500	984963	1204440	1362350	1511720	1249010	1358120
1	AT3G27380.1	AT3G27380.2	AT3G27380	Succinate dehydrogenase subunit (SDH2-1, Fe-S subunit)	mitochondrion	279	1	0,999	33	1303	0	1303	220	247	212	210	192	222	0	0	0	0	0	0	220	247	212	210	192	222	12170900	10079700	10552900	27458000	28273900	23584800	2305520	2092910	2314710	2403640	2017550	1986060
1	AT1G64880.1		AT1G64880	Ribosomal protein S5 family	mitochondrion	515	1	0,999	86	1297	1297	1297	196	220	187	223	238	233	196	220	187	223	238	233	196	220	187	223	238	233	8198430	8465490	8269660	15153300	12867700	13220200	1160420	1123590	1144150	900179	844540	911809
1	AT3G13160.1		AT3G13160	Pentatricopeptide repeat (PPR) superfamily protein	mitochondrion	394	1	0,999	47	1281	1249	1281	202	287	247	190	202	153	197	278	239	186	201	148	202	287	247	190	202	153	9524080	10820900	11238700	13675900	13092000	11011100	1559590	1750540	1833540	1404190	1459860	1046890
1	AT4G39660.1		AT4G39660	Alanine:glyoxylate aminotransferase (AGT2)	mitochondrion	476	1	0,999	48	1277	127	1277	250	298	210	199	179	141	24	24	13	20	27	19	250	298	210	199	179	141	12342800	11405700	10475800	10145000	9444170	7099260	1239440	1098850	1065060	1298800	1203570	976485
1	AT5G14580.1		AT5G14580	Polyribonucleotide nucleotidyltransferase	mitochondrion	991	1	0,999	91	1275	1275	1275	178	210	180	234	232	241	178	210	180	234	232	241	178	210	180	234	232	241	5831540	6011170	6477470	10731800	9454420	9203660	333489	332959	371103	450088	370587	401105
1	AT1G55890.1		AT1G55890	Pentatricopeptide repeat (PPR)-like superfamily protein	mitochondrion	398	1	0,999	55	1269	1269	1269	158	231	197	214	268	201	158	231	197	214	268	201	158	231	197	214	268	201	7782840	9180040	9400740	15757200	15840500	12202500	779681	908634	877603	909152	782829	759583
1	AT1G19520.1		AT1G19520	Nuclear fusion defective 5 (NFD5)	mitochondrion	725	1	0,999	69	1263	830	1263	168	239	185	237	232	202	99	135	114	167	183	132	168	239	185	237	232	202	7219500	8062160	7336800	12636800	10552300	10374000	1042210	1130340	1080770	1235600	960981	1257680
1	AT1G09620.1		AT1G09620	Leucine-tRNA ligases / aminoacyl-tRNA ligase	cytosol	1091	1	0,999	80	1262	1262	1262	218	251	239	185	192	177	218	251	239	185	192	177	218	251	239	185	192	177	8398330	8218320	7645910	7604610	7031340	6264330	835327	783784	775534	657795	529744	583361
1	AT5G63620.1		AT5G63620	GroES-like zinc-binding alcohol dehydrogenase family protein	mitochondrion	427	1	0,999	39	1253	34	1253	211	217	220	185	198	222	4	4	5	8	6	7	211	217	220	185	198	222	8617770	8766250	8568880	15035800	14337800	13224700	1754900	1675490	1771230	2033170	1658330	2143290
1	AT4G11010.1		AT4G11010	nucleoside diphosphate kinase 3 (NDPK3)	mitochondrion	238	1	0,999	25	1246	460	1246	160	208	157	232	248	241	50	63	46	112	100	89	160	208	157	232	248	241	17627300	21529400	14758100	40200800	35832000	38567300	6813460	9959780	6866040	4538140	3625970	4652110
1	AT3G50930.1		AT3G50930	Outer mitochondrial membrane protein of 66kDa (OM66)	mitochondrion	576	1	0,999	69	1226	1156	1226	310	217	308	125	142	124	291	207	291	116	139	112	310	217	308	125	142	124	17471300	9224670	16039700	5155310	5471660	4315890	1648770	863954	1403450	571799	513615	479236
1	AT4G13430.1		AT4G13430	Isopropylmalate isomerase subunit (IPMI-LSU1)	plastid	509	1	0,999	40	1218	1218	1218	100	213	135	251	276	243	100	213	135	251	276	243	100	213	135	251	276	243	3920810	6305280	5971090	11950100	14000100	11442900	723815	1099220	1048400	1195900	1293700	1184740
1	AT5G13430.1	AT5G13440.1	AT5G13430	Ubiquinol:cytochrome c oxidoreductase subunit (iron-sulfur subunit)	mitochondrion	272	1	0,999	26	1214	0	1214	232	217	203	191	184	187	0	0	0	0	0	0	232	217	203	191	184	187	22775900	22304500	21673900	20354900	19270000	19863800	6410710	7188370	6671800	2192880	2411080	2447810
1	AT5G66510.1		AT5G66510	NADH:ubiquinone oxidoreductase subunit (gamma CA3)	mitochondrion	258	1	0,999	31	1206	108	1480	174	190	152	217	250	223	20	16	19	18	12	23	217	241	190	267	293	272	6343180	5752540	5705400	18422900	15043600	15485300	1411720	1318070	1279890	2147620	1720760	1856110
1	AT3G45300.1		AT3G45300	Isovaleryl-coenzyme A dehydrogenase (IVDH)	mitochondrion	409	1	0,999	35	1205	1205	1205	209	195	198	192	188	223	209	195	198	192	188	223	209	195	198	192	188	223	8525610	6254020	7751790	12617400	11185000	10320500	1208590	818752	1058510	1029840	841415	977577
1	AT5G05520.1		AT5G05520	Outer membrane OMP85 family protein	mitochondrion	524	1	0,999	61	1198	1146	1198	169	185	161	230	214	239	166	182	157	217	198	226	169	185	161	230	214	239	8507660	7507170	7306630	17010700	14494800	15516700	853319	769166	794709	1117280	826659	1014340
1	AT5G02500.1		AT5G02500	Heat shock cognate protein 70-1 (HSC70-1)	cytosol	651	1	0,999	58	1196	0	1280	205	213	150	195	206	227	0	0	0	0	0	0	230	228	169	201	213	239	7047810	6121300	5131270	10234800	9776650	8991530	862743	695000	626371	866554	769544	866164
1	AT5G15980.1		AT5G15980	Pentatricopeptide repeat (PPR) superfamily protein	mitochondrion	668	1	0,999	68	1195	1181	1195	156	180	166	226	242	225	155	177	166	224	238	221	156	180	166	226	242	225	5083130	5807060	5691500	13059300	11555500	10253800	458361	541802	518902	668018	589935	577649
1	AT2G31060.2		AT2G31060	Elongation factor 1A family protein	mitochondrion	667	1	0,999	58	1191	20	1191	169	195	200	205	223	199	2	2	2	9	5	0	169	195	200	205	223	199	7231760	7617550	8270840	10005600	9673970	9146680	640488	710921	776869	569728	506065	563380
1	AT5G58270.1		AT5G58270	ABC transporter of the mitochondrion 3 (ATM3, STA1)	mitochondrion	728	1	0,999	51	1191	1153	1191	207	238	234	195	166	151	200	232	230	186	160	145	207	238	234	195	166	151	7009140	6791070	7225260	8559070	6904130	5734860	516877	518086	570078	502471	354535	442795
1	AT5G52840.1		AT5G52840	NADH:ubiquinone oxidoreductase subunit (B13)	mitochondrion	169	1	0,999	26	1186	494	1186	123	139	140	246	259	279	51	58	60	96	111	118	123	139	140	246	259	279	7665070	7814890	8102100	32906400	30032700	26095400	2231190	2422810	2103110	3009350	2154770	3076770
1	AT1G06950.1		AT1G06950	Part of the translocon at the chloroplast inner envelope	plastid	1016	1	0,999	89	1175	1175	1175	131	213	159	225	244	203	131	213	159	225	244	203	131	213	159	225	244	203	3655800	5408020	4975200	8222080	7440900	6924860	250870	324616	327836	422989	360473	423486
1	AT5G49555.1		AT5G49555	FAD/NAD(P)-binding oxidoreductase family protein	mitochondrion	556	1	0,999	43	1165	1165	1165	192	199	180	168	202	224	192	199	180	168	202	224	192	199	180	168	202	224	7363580	6665220	6762020	9154540	9219180	7048640	825176	709387	763742	828673	662868	639373
1	AT1G22450.1		AT1G22450	Cytochrome c oxidase subunit (COX6b2)	mitochondrion	191	1	0,999	21	1158	1106	1158	207	235	197	153	172	194	193	226	185	147	167	188	207	235	197	153	172	194	20857300	22218000	21600000	16844000	10627800	20059300	4203930	4080620	3890160	3045190	2053940	3526220
1	AT3G26770.1		AT3G26770	NAD(P)-binding Rossmann-fold superfamily protein	mitochondrion	306	1	0,999	30	1151	1030	1151	205	207	184	216	143	196	182	185	160	195	137	171	205	207	184	216	143	196	12132000	9571390	11124200	13837600	9523370	12566000	2386650	1830400	2187930	1788440	1030640	1799180
1	AT4G08390.1	AT4G08390.2, AT4G08390.3, AT4G08390.5	AT4G08390	SAPX stromal ascorbate peroxidase	plastid,mitochondrion	372	1	0,999	46	1147	0	1147	152	180	153	215	238	209	0	0	0	0	0	0	152	180	153	215	238	209	7252810	6934640	7283060	16681200	15524400	13044500	1176000	1154200	1205950	1791910	1589530	1305910
1	AT5G04130.1		AT5G04130	DNA gyrase B2 (GYRB2)	mitochondrion	732	1	0,999	60	1138	230	1138	174	193	193	182	196	200	26	31	27	54	41	51	174	193	193	182	196	200	7507790	7657750	7963900	12374500	11563900	11291300	687793	679411	762525	949146	873281	821771
1	AT1G79530.1		AT1G79530	Glyceraldehyde-3-phosphate dehydrogenase (GAPCP1)	plastid	422	1	0,999	42	1129	552	1129	145	241	188	182	197	176	58	116	85	92	107	94	145	241	188	182	197	176	4848710	8500480	7597110	13001300	10654400	11270800	933355	1516990	1389740	1353430	1168520	954333
1	AT4G35630.1		AT4G35630	Phosphoserine aminotransferase (PSAT1)	plastid	430	1	0,999	40	1120	611	1120	176	238	199	175	181	151	93	118	97	108	111	84	176	238	199	175	181	151	6782160	8509950	8639010	12196100	10454100	11622300	911000	1094680	1144020	1193910	962635	1124910
1	AT4G36680.1		AT4G36680	Pentatricopeptide repeat (PPR)-like superfamily protein	mitochondrion	412	1	0,999	52	1116	1116	1116	153	182	175	206	231	169	153	182	175	206	231	169	153	182	175	206	231	169	5424240	6003700	6238800	13647000	13555700	10863000	531674	477129	617147	1009190	808379	767816
1	AT3G16480.1		AT3G16480	Ubiquinol:cytochrome c oxidoreductase subunit (MPP alpha-2)	mitochondrion	499	1	0,999	36	1105	1105	2579	161	232	176	188	177	171	161	232	176	188	177	171	477	557	471	373	350	351	7860430	7758010	8151430	12046100	8942080	10570600	1473140	1639350	1400610	1642150	1128730	1672520
1	AT2G01140.1		AT2G01140	Fructose bisphosphat aldolase 3 (FBA3)	plastid	391	1	0,999	39	1103	1032	1103	120	157	160	221	238	207	113	150	154	204	218	193	120	157	160	221	238	207	6072430	9279050	9387440	17327900	14885300	16679800	1076850	1572900	1498980	1399600	1303110	1393410
1	AT2G37230.1		AT2G37230	Pentatricopeptide repeat (PPR) superfamily protein	mitochondrion	757	1	0,999	81	1103	1103	1103	129	169	140	215	224	226	129	169	140	215	224	226	129	169	140	215	224	226	6415860	7553840	7618920	17000100	14708500	10570500	945673	1118180	1120180	1215450	1031310	983549
1	AT5G14780.1	AT5G14780.2, AT5G14780.3	AT5G14780	FDH formate dehydrogenase	mitochondrion	384	1	0,999	38	1102	0	1102	197	170	119	217	189	210	0	0	0	0	0	0	197	170	119	217	189	210	9707460	7367180	5579620	14402000	11661100	12860500	1155540	1002240	819655	1584640	1421190	1396290
1	AT1G74260.1		AT1G74260	Purine biosynthesis 4 (PUR4)	plastid,mitochondrion	1407	1	0,999	86	1099	1099	1099	117	166	166	228	232	190	117	166	166	228	232	190	117	166	166	228	232	190	3182370	4683770	4660210	8894630	8142780	6947410	226141	273659	291263	373053	327088	349176
1	AT1G19580.1		AT1G19580	NADH:ubiquinone oxidoreductase subunit (gamma CA1)	mitochondrion	275	1	0,999	27	1098	605	1236	188	216	189	179	173	153	99	117	97	105	93	94	214	248	212	205	189	168	6473890	6412800	6371100	11478800	10217100	9719870	1154360	1135470	1097210	1712190	1466250	1547660
1	AT1G16870.1		AT1G16870	Ribosomal protein S29 family	mitochondrion	480	1	0,999	47	1096	1096	1096	150	166	145	205	198	232	150	166	145	205	198	232	150	166	145	205	198	232	6470900	6504070	6722340	11810400	8763250	9912860	1053390	1066030	1098660	1571400	1108520	1326830
1	AT3G56070.1	AT3G56070.2	AT3G56070	ROC2 rotamase cyclophilin 2	mitochondrion	176	1	0,999	26	1094	0	1094	174	223	201	151	161	184	0	0	0	0	0	0	174	223	201	151	161	184	11929300	11901100	12330400	16805700	14755100	15025900	2814110	2668830	2942710	2466300	2445410	2716530
1	AT2G20800.1		AT2G20800	Alternative NAD(P)H dehydrogenase B4 (NDB4)	mitochondrion	582	1	0,999	57	1093	1059	1093	205	197	170	184	183	154	199	191	164	181	174	150	205	197	170	184	183	154	7175530	5873820	5586850	8109760	7432840	7061190	667894	555310	533615	588867	546353	615152
1	AT1G56070.1	AT1G56070.2, AT1G56070.3	AT1G56070	Translation elongation factor 2-like protein	cytosol	843	1	0,999	76	1086	0	1086	154	186	141	191	221	193	0	0	0	0	0	0	154	186	141	191	221	193	6116130	6213850	4464620	10663100	9252720	8460450	509157	436967	403435	512616	519318	449206
1	AT1G50140.1	AT1G50140.3, AT1G50140.4	AT1G50140	P-loop containing nucleoside triphosphate hydrolases superfamily	mitochondrion	1003	1	0,999	80	1084	0	1084	147	190	184	177	204	182	0	0	0	0	0	0	147	190	184	177	204	182	5899980	5523570	6570020	9943190	9523920	7836240	1070900	1014190	1174570	1297490	1260070	1262000
1	AT3G24200.1	AT3G24200.2	AT3G24200	Ubiquinone biosynthesis hydroxylase (COQ6)	mitochondrion	505	1	0,999	46	1083	0	1083	170	154	156	205	228	170	0	0	0	0	0	0	170	154	156	205	228	170	6761480	5156840	5727480	11953100	12130800	10275800	600099	464575	539689	712764	661577	703960
1	AT3G16420.1	AT3G16420.2, AT3G16420.3	AT3G16420	PBP1, JAL30 PYK10-binding protein 1	cytosol	298	1	0,999	28	1078	0	1115	95	228	151	201	217	186	0	0	0	0	0	0	98	240	158	206	221	192	3025360	9563260	6442880	12881000	12155000	11564700	352331	1033240	720581	1289160	1179100	1082090
1	AT3G06850.1	AT3G06850.2	AT3G06850	Branched chain keto acid dehydrogenase subunit (BCKDHE2)	mitochondrion	483	1	0,999	39	1075	0	1075	156	167	165	190	210	187	0	0	0	0	0	0	156	167	165	190	210	187	7182160	6169300	6145230	12116600	10404800	9827560	908333	739334	729152	825473	740774	718035
1	AT5G62270.2		AT5G62270	FUNCTIONS IN: molecular_function unknown;INVOLVED IN: biological_process unknown;LOCATED IN: cellular_component unknown;BEST Arabidopsis thaliana protein match is: mucin-related (TAIR:AT2G02880.1).	mitochondrion	420	1	0,999	53	1075	41	1075	156	199	179	174	204	163	7	6	6	7	7	8	156	199	179	174	204	163	5862150	7023950	6615920	9440310	9828440	8879550	816058	877087	791471	693015	720975	683678
1	AT4G31210.3		AT4G31210	no symbol available no full name available chr415165280-15172534 FORWARD LENGTH=1280	plastid	1280	1	0,999	91	1069	15	1069	147	182	152	190	211	187	0	0	0	5	6	4	147	182	152	190	211	187	3893880	4673720	4253700	5960840	5489200	5377960	243831	230840	264176	317598	264539	307870
1	AT2G42710.1		AT2G42710	Ribosomal protein L1p/L10e family	mitochondrion	415	1	0,999	49	1064	1064	1064	134	156	144	211	205	214	134	156	144	211	205	214	134	156	144	211	205	214	6439270	6461020	6610690	15174400	14638300	14697400	687205	718701	713880	965620	893338	931177
1	AT4G34030.1		AT4G34030	3-methylcrotonyl-coenzyme A carboxylase complex subunit (MCCB)	mitochondrion	587	1	0,999	51	1064	1063	1064	157	161	140	187	227	192	157	161	140	186	227	192	157	161	140	187	227	192	6158590	5225850	5217030	12967800	11902300	10721000	626247	583621	566706	916433	911201	827089
1	AT1G74030.1		AT1G74030	ENO1 enolase 1	plastid	477	1	0,999	47	1063	1055	1063	142	185	155	191	199	191	142	182	154	189	198	190	142	185	155	191	199	191	4170850	4955750	5066790	9867690	8820810	11266200	623768	725898	772782	1018990	902453	1038760
1	AT5G57490.1		AT5G57490	Voltage-dependent anion channel 4 (VDAC4)	mitochondrion	274	1	0,999	29	1063	1063	1063	206	204	195	134	170	154	206	204	195	134	170	154	206	204	195	134	170	154	11715100	8645100	9983280	11769400	12035900	9326610	1889140	1667230	1922270	1636310	1328890	1256980
1	AT5G09840.1		AT5G09840	Nuclease (MNU2)	mitochondrion	924	1	0,999	70	1062	1060	1062	167	192	148	185	190	180	166	191	148	185	190	180	167	192	148	185	190	180	3897020	4222020	4037370	7552170	6773700	6507020	280126	283822	302761	388993	329948	363857
1	AT3G46560.1		AT3G46560	Translocase of the inner mitochondrial membrane 9 (TIM9)	mitochondrion	93	1	0,999	11	1061	1061	1061	91	153	109	205	214	289	91	153	109	205	214	289	91	153	109	205	214	289	3236300	3466730	3570280	22417200	21881700	22624200	1584180	1447300	1627010	5306940	4088840	5492000
1	AT3G15590.1	AT3G15590.2	AT3G15590	Pentatricopeptide repeat (PPR) superfamily protein	mitochondrion	610	1	0,999	58	1051	0	1051	151	154	147	212	210	177	0	0	0	0	0	0	151	154	147	212	210	177	6860240	6010670	6410460	13388600	11669800	10139000	790448	709216	746801	998718	733448	777390
1	AT3G12780.1		AT3G12780	PGK1 phosphoglycerate kinase 1	plastid	481	1	0,999	44	1027	525	1027	127	178	136	193	216	177	60	69	57	112	116	111	127	178	136	193	216	177	3656060	5604240	5086960	10313300	9673510	8801220	451499	576144	545200	852000	853378	794280
1	AT3G16450.1	AT3G16450.2, AT3G16450.3	AT3G16450	Mannose-binding lectin superfamily protein	endoplasmic reticulum	300	1	0,999	40	1024	0	1061	57	197	113	210	243	204	0	0	0	0	0	0	60	209	120	215	247	210	1789970	6221260	4392000	11002200	11080300	10290200	318428	1022010	802292	1143380	1101670	1182320
1	AT5G65620.1	AT5G65620.2	AT5G65620	Organellar Oligopeptidase (OOP, TOP1)	plastid	791	1	0,999	64	1021	0	1021	160	168	152	202	161	178	0	0	0	0	0	0	160	168	152	202	161	178	6423310	5854000	6345880	9465560	7446360	6717640	805092	706618	823601	936203	833370	796582
1	AT4G01100.1		AT4G01100	Adenine nucleotide transporter 1 (ADNT1)	mitochondrion	352	1	0,999	38	1020	0	1020	162	188	168	167	181	154	0	0	0	0	0	0	162	188	168	167	181	154	7137450	8047580	8052970	12567400	10384500	10043900	756778	844342	904991	982949	744546	807066
1	AT5G13490.1	AT5G13490.2	AT5G13490	Mitochondrial ADP/ATP carrier 2 (AAC2)	mitochondrion	385	1	0,999	53	1020	0	6679	193	192	176	148	154	157	0	0	0	0	0	0	1180	1424	1245	861	984	985	14112300	13693100	14027100	25037400	26855500	18350600	4431760	5640510	4322390	3359050	2822920	2916290
1	AT1G14610.1		AT1G14610	Valyl-tRNA synthase (VALRS / TWIN2)	mitochondrion	1108	1	0,999	82	1018	1012	1018	186	188	163	159	182	140	185	186	162	158	181	140	186	188	163	159	182	140	5373850	5154860	4903140	6023640	5129900	5322220	397690	337722	351137	324470	268937	318480
1	AT1G27390.1		AT1G27390	Translocase of the outer mitochondrial membrane 20 (TOM20-2)	mitochondrion	210	1	0,999	26	1015	542	1015	157	184	177	173	167	157	76	99	88	91	96	92	157	184	177	173	167	157	8580660	9202470	9521580	13769600	10210600	12582100	2036960	1962460	2047860	1586310	1373800	1628190
1	AT5G26830.1		AT5G26830	Dual-targeted threonyl-tRNA synthetase found in both the chloroplast and mitochondrion	plastid,mitochondrion	709	1	0,999	70	1010	1002	1010	185	182	156	152	170	165	182	180	153	152	170	165	185	182	156	152	170	165	6230750	5406200	5554530	6469200	7114580	5640970	500899	426014	452329	395612	465066	403044
1	AT1G54220.1	AT1G54220.2	AT1G54220	Dihydrolipoamide acetyltransferase (PDCE2-3)	mitochondrion	539	1	0,999	53	1008	0	1644	162	139	147	177	184	199	0	0	0	0	0	0	263	242	218	282	324	315	9437850	7800030	8915260	15314400	14503900	16934100	3278670	2773600	3119580	2990450	2482110	3028240
1	AT4G29010.1		AT4G29010	Abnormal inflorescence meristem 1 (AIM1)	peroxisome	721	1	0,999	60	998	998	1098	103	137	100	235	232	191	103	137	100	235	232	191	121	169	114	249	253	192	3380670	4687130	3549470	12653900	11214800	9779580	421207	436942	407619	903991	742554	630527
1	AT1G10270.1		AT1G10270	Glutamine-rich protein 23 (GRP23)	mitochondrion	913	1	0,999	69	994	994	994	153	181	179	160	163	158	153	181	179	160	163	158	153	181	179	160	163	158	5266400	5000070	6390200	8399930	7053080	6867470	650278	656182	807652	678023	477503	534935
1	AT5G17920.1	AT5G17920.2	AT5G17920	ATCIMS, ATMETS, ATMS1 Cobalamin-independent synthase family protein	cytosol	765	1	0,999	57	986	0	986	155	199	120	175	183	154	0	0	0	0	0	0	155	199	120	175	183	154	5048230	5632790	3398070	8190690	8555380	6834640	586190	629824	455081	639571	667314	686401
1	AT4G24830.1		AT4G24830	Arginosuccinate synthase family protein	plastid	494	1	0,999	58	984	93	984	103	188	133	197	205	158	18	36	20	9	4	6	103	188	133	197	205	158	3342120	5663860	4367050	11953700	11330800	8967390	409347	672673	517280	732000	576103	771352
1	AT4G24280.1		AT4G24280	Chloroplast heat shock protein 70-1 (CPHSC70-1)	plastid	718	1	0,999	70	983	385	983	126	167	134	198	191	167	49	75	50	68	78	65	126	167	134	198	191	167	3830380	5067450	5222210	10000800	9604940	8717080	391042	439786	468026	653109	621775	599588
1	AT4G05400.1	AT4G05400.2, AT4G05400.3	AT4G05400	copper ion binding	mitochondrion	250	1	0,999	42	982	0	982	103	135	113	207	214	210	0	0	0	0	0	0	103	135	113	207	214	210	4879030	4941050	4959030	16829300	16920500	17261500	795777	938795	913139	1861460	1697200	2071630
1	AT4G01660.1		AT4G01660	ABC Transporter 1 (ABC1)	mitochondrion	623	1	0,999	68	968	968	968	144	141	113	184	185	201	144	141	113	184	185	201	144	141	113	184	185	201	3840530	3830490	3644250	8172970	6866810	6767370	387023	359848	351692	607961	506624	535389
1	AT5G42020.1	AT5G42020.3	AT5G42020	BIP, BIP2 Heat shock protein 70 (Hsp 70) family protein	endoplasmic reticulum	668	1	0,999	67	967	0	1568	134	176	102	184	193	178	0	0	0	0	0	0	231	276	195	276	295	295	4893910	4909940	3482490	7566430	6860180	6676260	334837	321982	264933	384590	309346	366920
1	AT4G26910.3		AT4G26910	Dihydrolipoamide succinyltransferase (OGDCE2)	mitochondrion	365	1	0,999	46	964	29	2689	88	122	107	199	228	220	7	9	11	0	1	1	552	588	536	312	375	326	9180190	8427000	9515140	15425700	16514500	16342200	2745720	2183940	2897280	1378510	1338670	1632860
1	AT2G30490.1		AT2G30490	ATC4H, C4H, CYP73A5, REF3 cinnamate-4-hydroxylase	endoplasmic reticulum	505	1	0,999	46	961	954	961	215	215	144	135	147	105	212	213	142	135	147	105	215	215	144	135	147	105	7044710	5920010	3741490	4971980	4498680	4762260	639101	558894	367902	491206	454915	504319
1	AT5G16930.1		AT5G16930	AAA-type ATPase family protein	mitochondrion	644	1	0,999	89	960	960	1420	136	164	159	152	197	152	136	164	159	152	197	152	194	237	233	234	285	237	7945610	5485410	6079590	8872150	11132100	9060440	985155	848810	961847	1048630	1083440	1106930
1	AT5G46180.1		AT5G46180	Ornithine delta-aminotransferase (OAT1)	mitochondrion	475	1	0,999	42	959	959	959	183	155	178	158	156	129	183	155	178	158	156	129	183	155	178	158	156	129	9342620	6163040	9407300	10139000	10556900	7283920	1220320	905850	1067420	1181090	1109930	953115
1	AT3G15640.1		AT3G15640	Cytochrome c oxidase subunit (COXX5B-1)	mitochondrion	176	1	0,999	19	955	1	955	136	180	158	130	182	169	0	0	1	0	0	0	136	180	158	130	182	169	11118400	11676700	11675400	19166600	15662900	12673500	3390950	4185030	4376820	3214130	2506310	2778750
1	AT3G58140.1		AT3G58140	Phenylalanyl-tRNA synthetase (PHERS)	plastid	429	1	0,999	43	952	952	952	151	153	153	173	165	157	151	153	153	173	165	157	151	153	153	173	165	157	6329660	5740900	6632830	9200960	7547770	8389610	635651	567537	673908	694283	611005	683053
1	AT1G54000.1		AT1G54000	GDSL-like Lipase/Acylhydrolase superfamily protein	vacuole	391	1	0,999	23	947	911	947	43	248	129	179	165	183	42	235	121	174	157	182	43	248	129	179	165	183	1415310	9116680	5612560	9829220	7062640	9312830	377040	1643440	1049200	1329470	1156390	1368430
1	AT1G65540.1	AT1G65540.2, AT1G65540.3	AT1G65540	Leucine zipper-EF-hand-containing transmembrane protein 2 (LETM2)	mitochondrion	736	1	0,999	78	947	0	1068	149	157	167	162	157	155	0	0	0	0	0	0	164	188	188	178	179	171	5455030	5125310	5757360	7850660	6372530	7158220	558005	490904	571704	534911	355526	541056
1	AT2G47390.1		AT2G47390	Prolyl oligopeptidase family protein	plastid	961	1	0,999	62	942	942	942	163	164	174	143	169	129	163	164	174	143	169	129	163	164	174	143	169	129	8881160	4454950	4919380	5974950	5991790	4354290	504076	406500	485243	752775	589422	588778
1	AT5G12290.1	AT5G12290.4	AT5G12290	DGD1 suppressor 1 (DGS1)	mitochondrion	602	1	0,999	47	938	0	938	178	219	172	119	141	109	0	0	0	0	0	0	178	219	172	119	141	109	6599830	6392820	6189410	5903340	6032730	3668370	896421	799918	852796	504932	432930	419283
1	AT5G35360.1		AT5G35360	CAC2 acetyl Co-enzyme a carboxylase biotin carboxylase subunit	plastid	537	1	0,999	45	928	43	928	85	162	131	179	190	181	5	10	7	8	4	9	85	162	131	179	190	181	2537650	5149720	3880150	9857960	9439660	8882410	300887	511207	406892	819323	777165	815928
1	AT1G61870.1		AT1G61870	Pentatricopeptide repeat (PPR) superfamily protein (PPR336)	mitochondrion	408	1	0,999	45	927	806	927	126	140	139	186	183	153	108	115	107	169	175	132	126	140	139	186	183	153	5965850	6361760	6675500	13906200	13669200	9871220	1193560	1262690	1401700	1476920	1168370	1218610
1	AT2G38670.1		AT2G38670	Phosphorylethanolamine cytidylyltransferase (PECT1)	mitochondrion	421	1	0,999	39	927	927	927	141	160	138	164	178	146	141	160	138	164	178	146	141	160	138	164	178	146	6029010	7686250	6921670	9961050	11775400	8727220	1058230	1091420	1142460	1077370	1193340	1074620
1	AT1G06530.1		AT1G06530	Peroxisomal and mitochondrial division factor 2 (PMD2)	mitochondrion	323	1	0,999	58	920	920	920	113	104	115	203	210	175	113	104	115	203	210	175	113	104	115	203	210	175	5789010	6039720	7300190	13684800	13654200	10969200	917311	935904	1027860	1011900	832909	913394
1	AT2G28000.1		AT2G28000	Chaperonin 60 alpha 1 (CPN60A1)	plastid	586	1	0,999	59	920	906	1082	98	141	127	181	204	169	97	140	124	177	202	166	122	169	151	211	228	201	3859090	5288040	5762570	11479600	9857010	9639980	383079	513843	522257	689949	588660	671156
1	AT5G26260.1		AT5G26260	TRAF-like family protein	extracellular	351	1	0,999	30	920	762	920	78	286	154	137	151	114	64	246	124	116	123	89	78	286	154	137	151	114	2564480	12087800	5982570	10428100	7835380	8009740	427397	1586060	838388	965731	823130	887190
1	AT5G42150.1		AT5G42150	Glutathione S-transferase family protein	mitochondrion	315	1	0,999	44	919	919	919	154	149	141	161	191	123	154	149	141	161	191	123	154	149	141	161	191	123	7298330	6627580	6941000	11991300	11202600	9498460	1117910	977043	1089350	1035650	1126560	939544
1	AT3G43190.1	AT3G43190.2	AT3G43190	Sucrose Synthase (SUS4).	cytosol	808	1	0,999	74	918	0	918	160	220	168	125	144	101	0	0	0	0	0	0	160	220	168	125	144	101	5544320	6173130	6019000	5451300	4022710	3672700	393199	427081	416781	297329	220409	280499
1	AT1G20630.1		AT1G20630	Catalase 1 (Cat1)	peroxisome	492	1	0,999	42	910	547	1270	85	100	77	217	217	214	55	59	47	135	132	119	116	150	105	287	320	292	3827790	4361710	3898210	17936900	17713900	14299700	675708	725881	624707	1809900	1606470	1503990
1	AT5G09810.1		AT5G09810	ACT7 actin 7	cytosol	377	1	0,999	36	907	225	907	162	165	115	159	153	153	41	34	31	44	39	36	162	165	115	159	153	153	9366090	7368310	4833280	8078780	7371090	7991800	1146710	1086010	808847	1190150	1005780	1260840
1	AT4G16760.1		AT4G16760	Medium to long-chain acyl-CoA oxidase (ACX1)	peroxisome	664	1	0,999	60	904	81	904	124	132	123	180	204	141	6	7	11	21	14	22	124	132	123	180	204	141	5155440	4244230	4705920	9161820	8260870	7838320	462415	375731	423960	610707	541478	543234
1	AT2G45060.1		AT2G45060	Alanine-tRNA ligase	mitochondrion	272	1	0,999	37	902	902	902	136	151	125	163	163	164	136	151	125	163	163	164	136	151	125	163	163	164	5148600	5157960	4992450	13282500	10563800	13597000	887612	923373	909648	1125790	954151	1128030
1	AT5G50370.1		AT5G50370	Adenylate kinase family protein	mitochondrion	248	1	0,999	44	899	290	1085	107	114	76	197	225	180	35	26	24	67	73	65	136	151	108	216	264	210	6458130	6314780	5516690	17114400	19588800	15248400	1645880	1785020	1384240	2086880	1805210	1528670
1	AT5G54810.1		AT5G54810	Tryptophan synthase subunit (TSB1)	plastid	470	1	0,999	40	899	389	899	128	159	178	156	135	143	60	76	84	61	60	48	128	159	178	156	135	143	5134680	5551000	7384120	8218640	6712600	6152110	622672	651359	857503	599686	415958	527605
1	AT1G04630.1		AT1G04630	NADH:ubiquinone oxidoreductase subunit (B16.6-1)	mitochondrion	143	1	0,999	17	894	55	894	72	102	78	163	235	244	5	8	8	10	16	8	72	102	78	163	235	244	3109790	2699350	2802980	21570500	18833700	21005600	1360940	1605960	1367790	4695130	4365440	5050910
1	AT5G19550.1		AT5G19550	Aspartate aminotransferase (ASP2)	cytosol	405	1	0,999	45	894	763	938	138	168	130	168	149	141	116	142	104	144	131	126	147	175	140	176	153	147	4880360	5567770	4592830	8889320	7668620	7116650	438657	501735	441610	565903	492349	523311
1	AT2G42790.1		AT2G42790	CSY3 citrate synthase 3	peroxisome	509	1	0,999	50	890	538	890	86	94	65	223	243	179	48	54	28	141	154	113	86	94	65	223	243	179	3513450	3788980	3198970	14640300	12985300	12180100	633627	672418	604475	1316970	936164	1105300
1	ATMG00070.E		ATMG00070	NAD9 NADH dehydrogenase subunit 9 RNA Edit	mitochondrion	190	1	0,999	30	882	278	882	126	136	122	167	193	138	48	39	40	61	63	27	126	136	122	167	193	138	8658040	8582590	8050560	26550100	22939000	19687900	1822540	1886970	1739880	2706520	2564650	2948480
1	AT1G78900.1	AT1G78900.2	AT1G78900	Vacuolar ATP synthase subunit A (VHA-A)	golgi,vacuole	623	1	0,999	58	878	0	878	150	172	99	158	157	142	0	0	0	0	0	0	150	172	99	158	157	142	5295760	5192820	2801530	6154560	5377290	4979390	465309	499707	321584	431576	377065	438619
1	AT3G15000.1		AT3G15000	Multiple organellar RNA editing factor 8 (MORF8, RIP1)	mitochondrion	395	1	0,999	21	875	495	875	134	155	158	146	150	132	83	96	101	72	81	62	134	155	158	146	150	132	10349400	9118630	12364700	22556500	17425100	13285600	3871360	3905180	4861660	3925780	3565600	2799810
1	AT2G19860.1		AT2G19860	Hexokinase 2 (HXK2)	mitochondrion	502	1	0,999	32	874	66	1242	117	130	107	165	196	159	8	10	8	19	20	1	175	196	171	226	270	204	2393400	2586950	2329680	4750230	4814210	3692570	265588	277682	266773	395152	464448	382577
1	AT3G54660.1		AT3G54660	Glutathione reductase 2 (GR2)	plastid	565	1	0,999	40	868	868	868	164	169	165	130	134	106	164	169	165	130	134	106	164	169	165	130	134	106	6498360	5906510	6536450	7011560	6345340	5327640	854215	776351	863179	702539	506602	471587
1	AT3G01800.1		AT3G01800	Ribosome recycling factor	mitochondrion	267	1	0,999	28	865	865	865	116	130	110	177	174	158	116	130	110	177	174	158	116	130	110	177	174	158	6393960	5558420	6182480	13174500	11230100	12407000	751703	684253	810104	1303220	1129870	1296030
1	AT3G02650.1		AT3G02650	Pentatricopeptide repeat (PPR) superfamily protein	mitochondrion	576	1	0,999	43	863	863	863	96	133	121	167	209	137	96	133	121	167	209	137	96	133	121	167	209	137	3658650	4398130	4159960	8794060	9638300	6034340	470128	543683	538974	859109	822052	510005
1	AT3G15090.1		AT3G15090	GroES-like zinc-binding alcohol dehydrogenase family protein	mitochondrion	366	1	0,999	31	863	863	863	134	146	132	132	153	166	134	146	132	132	153	166	134	146	132	132	153	166	6119770	5996810	6185110	11189000	11186700	9317860	889750	891177	881968	1253950	1122690	1079180
1	AT2G35720.1		AT2G35720	J-domain protein involved in perception of very low light fluences (OWL1)	mitochondrion	538	1	0,999	51	862	862	862	159	155	149	125	126	148	159	155	149	125	126	148	159	155	149	125	126	148	6084320	4958750	5660680	7140250	5212790	5948590	547982	448655	517117	432360	314282	378374
1	AT1G07510.1		AT1G07510	FTSH protease 10 (FTSH10)	mitochondrion	813	1	0,999	72	860	860	1393	139	172	160	131	141	117	139	172	160	131	141	117	228	269	248	215	231	202	5819160	5328330	5733550	5270410	5155910	3497680	639454	651883	714098	302173	268512	308762
1	AT1G77120.1		AT1G77120	ADH1, ADH, ATADH, ATADH1 alcohol dehydrogenase 1	cytosol	379	1	0,999	35	855	855	855	198	216	169	90	108	74	198	216	169	90	108	74	198	216	169	90	108	74	10024100	8693620	8164980	5477370	4301120	5198210	1364670	1198780	1092940	571293	426171	479794
1	AT2G38040.1	AT2G38040.2	AT2G38040	Acetyl-CoA carboxylase subunit 3 (CAC3)	plastid	769	1	0,999	85	848	0	848	79	150	118	162	180	159	0	0	0	0	0	0	79	150	118	162	180	159	2454010	4290990	3544320	6217820	5254100	5643260	147723	215319	196546	278589	247424	285452
1	AT4G02520.1		AT4G02520	Glutathione S-transferase phi2 (GSTF2)	cytosol	212	1	0,999	26	848	504	848	167	193	167	112	107	102	105	124	104	60	53	58	167	193	167	112	107	102	7941110	8853830	8907200	6587030	4778390	5108890	1099940	1184790	1125480	745805	583120	662487
1	AT5G20720.1	AT5G20720.2, AT5G20720.3, AT5G20720.4	AT5G20720	CPN20, CPN10, CHCPN10, ATCPN21, CPN21 chaperonin 20	plastid	253	1	0,999	28	845	0	845	92	137	115	153	144	204	0	0	0	0	0	0	92	137	115	153	144	204	3670210	5284750	5421390	8557800	7313260	8580130	558275	784950	1046440	869502	506445	820722
1	AT5G53350.1		AT5G53350	Caseinolytic protease X (CLPX)	mitochondrion	579	1	0,999	36	844	710	844	130	143	136	138	127	170	109	119	113	122	97	150	130	143	136	138	127	170	5145030	4210710	5111040	8346570	6102360	8502250	624487	488984	606051	803151	620892	721933
1	AT4G05020.1	AT4G05020.2	AT4G05020	Alternative NAD(P)H dehydrogenase B2 (NDB2)	mitochondrion	582	1	0,999	58	843	0	877	148	138	166	130	142	119	0	0	0	0	0	0	154	144	172	133	151	123	5418900	4517620	6832690	7013230	6127440	5563180	914592	678461	1007840	771376	680483	662076
1	AT4G30190.1		AT4G30190	P-type ATPase superfamily of cation-transporting ATPases	plasma membrane	948	1	0,999	70	841	0	841	177	154	102	151	143	114	0	0	0	0	0	0	177	154	102	151	143	114	6137360	4402200	3277790	4869810	3987020	3370620	396008	297779	230203	282027	245324	259574
1	AT1G73990.1		AT1G73990	Signal peptide petidase (SPPA)	plastid	677	1	0,999	66	838	109	838	116	144	133	144	156	145	10	10	7	23	23	36	116	144	133	144	156	145	4291640	4220250	4532330	5552870	4865560	4658330	427456	362187	398951	308234	265713	309446
1	AT3G03100.1		AT3G03100	NADH:ubiquinone oxidoreductase subunit (B17.2)	mitochondrion	159	1	0,999	29	836	53	836	68	71	52	202	283	160	4	3	3	16	17	10	68	71	52	202	283	160	3645490	3211750	3197620	23349600	22321300	19351600	939055	761196	785815	1936310	1648940	2117360
1	AT5G49030.3		AT5G49030	OVA2 tRNA synthetase class I (I, L, M and V) family protein	mitochondrion	1279	1	0,999	73	835	0	835	141	156	168	124	123	123	0	0	0	0	0	0	141	156	168	124	123	123	4524490	4375380	4928070	5619650	5113220	5557290	269862	258169	287134	296262	261290	300720
1	AT3G11130.1		AT3G11130	Clathrin heavy chain 1 (CHC1)	endoplasmic reticulum	1705	1	0,999	93	834	102	834	179	188	133	122	104	108	27	25	10	17	10	13	179	188	133	122	104	108	5049060	4638310	4029500	3838370	3219870	3452940	343327	313812	293883	256293	228125	263266
1	AT1G53645.1		AT1G53645	Hydroxyproline-rich glycoprotein family protein	mitochondrion	523	1	0,999	42	831	831	831	122	139	126	132	160	152	122	139	126	132	160	152	122	139	126	132	160	152	4412780	4990730	4913140	8129850	8630060	8197350	632200	597391	638580	572881	533614	541761
1	AT5G52520.1		AT5G52520	OVA6, PRORS1 Class II aaRS and biotin synthetases superfamily protein	plastid	543	1	0,999	48	830	830	830	117	137	130	154	167	125	117	137	130	154	167	125	117	137	130	154	167	125	3931180	3676510	3868190	6328380	6033240	5149540	330555	304434	331279	332804	304416	327489
1	AT3G04120.1		AT3G04120	GAPC, GAPC-1, GAPC1 glyceraldehyde-3-phosphate dehydrogenase C subunit 1	cytosol,nucleus	338	1	0,999	37	826	40	895	188	174	144	113	123	84	5	4	3	8	9	11	194	181	147	130	143	100	9442520	8369950	7570990	7317880	5193850	6501990	1596910	1361030	1205620	675541	601709	622800
1	AT1G15480.1		AT1G15480	Pentatricopeptide repeat (PPR)-like superfamily protein	mitochondrion	594	1	0,999	70	825	825	940	128	158	147	127	134	131	128	158	147	127	134	131	151	189	177	139	145	139	5201290	4871880	5195320	7979070	8203600	7024090	607586	578242	564122	443778	402431	491860
1	AT3G55400.1		AT3G55400	OVA1 methionyl-tRNA synthetase / methionine--tRNA ligase / MetRS (cpMetRS)	plastid	616	1	0,999	47	823	162	823	115	149	135	163	132	129	28	39	33	26	16	20	115	149	135	163	132	129	5322200	4827130	5897290	8977750	7123970	7153440	527551	426601	542032	624757	545672	515001
1	AT1G50200.1		AT1G50200	Alanyl-tRNA synthetase (ALATS)	mitochondrion	1003	1	0,999	75	822	26	822	145	148	129	132	140	128	1	1	2	7	7	8	145	148	129	132	140	128	4541500	4330050	4159360	5759230	4676010	4986550	315845	303349	289671	322690	300308	289748
1	AT1G49670.1	AT1G49670.2	AT1G49670	NQR ARP protein (REF)	peroxisome	629	1	0,999	49	821	0	821	89	121	92	195	185	139	0	0	0	0	0	0	89	121	92	195	185	139	2388080	3449900	2631800	7837220	7673500	5463330	258962	343498	277732	486825	401611	408969
1	AT2G29990.1		AT2G29990	Alternative NAD(P)H dehydrogenase 2 (NDA2)	mitochondrion	508	1	0,999	45	819	611	819	159	148	147	114	157	94	114	113	101	91	129	63	159	148	147	114	157	94	7299420	5101980	6504030	5759430	5306730	4242840	1067740	803472	912533	550172	403228	509084
1	AT1G80620.1		AT1G80620	Ribosomal protein S15 family	plastid	414	1	0,999	48	818	792	818	99	120	104	171	162	162	96	115	101	165	158	157	99	120	104	171	162	162	3556150	3869830	4317270	9058330	8459430	8289230	374469	368122	390211	462719	378196	414445
1	AT5G40810.1	AT5G40810.2	AT5G40810	Ubiquinol:cytochrome c oxidoreductase subunit (cyt c1-1)	mitochondrion	307	1	0,999	22	816	0	2518	147	170	126	111	127	135	0	0	0	0	0	0	436	530	401	356	294	501	5338470	4337160	4335290	10196600	9491490	11150500	2736450	2114800	2900940	2591260	2171020	2688770
1	AT3G49080.1		AT3G49080	Ribosomal protein S5 family	mitochondrion	430	1	0,999	55	815	815	815	125	171	137	137	127	118	125	171	137	137	127	118	125	171	137	137	127	118	5003000	5174340	5244270	7993830	6323230	6673960	612456	651980	722873	654681	578039	622399
1	AT4G22310.1		AT4G22310	Uncharacterised protein family (UPF0041)	mitochondrion	108	1	0,999	11	810	455	810	148	159	138	119	121	125	81	89	65	70	74	76	148	159	138	119	121	125	8691380	6201280	6298900	13829400	13481000	11553800	2823520	2118640	2065410	2653910	2943510	1869410
1	AT3G05970.1		AT3G05970	Long chain acyl-CoA synthetase (LACS6)	peroxisome	701	1	0,999	46	802	735	802	93	134	102	166	149	158	84	123	91	154	138	145	93	134	102	166	149	158	2673900	3412230	2673630	8856680	7216210	7269440	348566	392261	328779	683455	524410	634359
1	AT4G13360.1		AT4G13360	ATP-dependent caseinolytic (Clp) protease/crotonase family protein	mitochondrion	421	1	0,999	38	794	763	794	137	117	101	142	147	150	126	111	94	140	145	147	137	117	101	142	147	150	4800650	3776970	3873270	10536600	8850040	7953130	610467	506760	567252	882657	736795	743736
1	AT3G13150.1		AT3G13150	Pentatricopeptide repeat (PPR) superfamily protein	mitochondrion	551	1	0,999	59	793	793	793	101	116	97	143	196	140	101	116	97	143	196	140	101	116	97	143	196	140	3867680	3772950	3947300	7582870	8352780	6288430	412544	382601	433228	424798	386621	394760
1	AT5G10730.1		AT5G10730	NAD(P)-binding Rossmann-fold superfamily protein	mitochondrion	287	1	0,999	20	793	793	793	144	176	142	106	98	127	144	176	142	106	98	127	144	176	142	106	98	127	6366330	6339080	5976110	6800110	5295970	5615980	1227930	1200610	1162540	1703730	1313400	1817950
1	AT3G45770.1		AT3G45770	Enoyl-CoA reductase	mitochondrion	375	1	0,999	29	792	208	792	144	147	138	114	125	124	37	35	38	25	36	37	144	147	138	114	125	124	5714950	4516030	5129760	5697300	5919660	5614070	1238070	961321	1028040	929120	847560	949388
1	AT3G46740.1		AT3G46740	Translocon of the outer envelope membrane of chloroplasts 75 (TOC75)	plastid	818	1	0,999	54	789	789	789	82	170	118	133	143	143	82	170	118	133	143	143	82	170	118	133	143	143	3038920	4805600	3785640	6036420	5717480	7145700	449236	598477	523007	682501	467019	648791
1	AT1G79750.1		AT1G79750	NADP malic enzyme 4 (NADP-ME4)	plastid	646	1	0,999	49	788	695	788	138	146	142	108	142	112	118	126	124	97	135	95	138	146	142	108	142	112	5761280	5224110	5842630	5439050	5268890	4519700	828816	756080	805802	704141	633053	693781
1	AT2G07707.1	ATMG00480.1	AT2G07707	Plant mitochondrial ATPase, F0 complex, subunit 8 protein	mitochondrion	158	1	0,999	18	786	0	786	127	140	115	130	161	113	0	0	0	0	0	0	127	140	115	130	161	113	14578700	15078500	13988900	18659100	15135500	15496500	4373720	5013860	4327780	4714510	4344610	4086820
1	AT2G42490.1		AT2G42490	Copper amine oxidase family protein	peroxisome	776	1	0,999	53	785	785	785	102	103	94	166	192	128	102	103	94	166	192	128	102	103	94	166	192	128	2199110	2575530	2286060	7091270	7042150	5817200	245462	259733	228049	402915	358360	407002
1	AT5G56010.1		AT5G56010	HSP81-3, Hsp81.3, AtHsp90-3, AtHsp90.3 heat shock protein 81-3	cytosol	699	1	0,999	67	783	48	981	133	150	97	130	150	123	6	7	4	12	11	8	165	200	127	159	182	148	4205290	4669000	3119200	6115680	5955530	5866330	507200	493143	416662	598851	525474	570590
1	AT1G53000.1		AT1G53000	CMP-KDO (3-deoxy-D-manno-octulosonate) synthetase (CKS)	mitochondrion	290	1	0,999	28	781	20	781	119	122	109	144	154	133	4	6	4	2	3	1	119	122	109	144	154	133	5147020	5219470	4779050	9708160	7470960	5733300	1145570	1071480	1031000	838566	548587	530583
1	AT3G56430.1		AT3G56430	Translocase of the inner mitochondrial membrane TIM21-like (TIM21-L2)	mitochondrion	434	1	0,999	48	776	380	776	147	161	159	97	108	104	72	79	70	52	51	56	147	161	159	97	108	104	7977180	7037620	7618270	6814940	6285120	6839110	1345800	1284870	1315020	1013460	815515	941539
1	AT5G08060.1		AT5G08060	NADH:ubiquinone oxidoreductase subunit (B14.5a)	mitochondrion	131	1	0,999	22	776	776	776	67	70	53	183	218	185	67	70	53	183	218	185	67	70	53	183	218	185	1986310	1725120	1705630	17592900	16507400	13457500	711870	716326	714802	1993030	1669190	1671560
1	AT1G06130.1	AT1G06130.2	AT1G06130	GLX2-4 glyoxalase 2-4	mitochondrion	331	1	0,999	27	775	0	775	140	142	134	132	119	108	0	0	0	0	0	0	140	142	134	132	119	108	6077090	5047170	5590740	7034700	6437730	6074180	967298	768300	822767	667009	617405	787356
1	AT1G66270.1	AT1G66270.2	AT1G66270	BGLU21 Glycosyl hydrolase superfamily protein	endoplasmic reticulum	524	1	0,999	50	773	0	2027	46	213	108	127	151	128	0	0	0	0	0	0	155	643	437	253	275	264	1796970	9442750	4282290	8231690	7792810	5030620	339962	1401000	701874	857322	980017	733001
1	AT2G27730.1	AT2G27730.2, AT2G27730.3, AT2G27730.4	AT2G27730	NADH:ubiquinone oxidoreductase subunit	mitochondrion	113	1	0,999	20	773	0	773	50	60	46	175	201	241	0	0	0	0	0	0	50	60	46	175	201	241	3160500	3887490	2876250	26720400	26326200	30813300	1744390	1840240	1508470	5199000	4653300	6951900
1	AT1G31230.1		AT1G31230	Bifunctional aspartate kinase/homoserine dehydrogenase (AK-HSDH1)	plastid	911	1	0,999	70	768	589	768	83	135	104	139	173	134	68	99	83	106	133	100	83	135	104	139	173	134	2014500	3285120	2809990	8282770	4221600	5936710	334724	467127	437474	596444	451780	541906
1	AT1G02370.1		AT1G02370	Pentatricopeptide repeat (PPR) superfamily protein	mitochondrion	537	1	0,999	46	766	766	766	103	142	119	141	154	107	103	142	119	141	154	107	103	142	119	141	154	107	7677430	6819170	6983780	7958900	6697360	5506620	1457140	1413260	1463020	1269700	1260610	1331030
1	AT4G04320.1		AT4G04320	Malonyl-CoA decarboxylase	peroxisome	518	1	0,999	42	762	75	762	110	122	128	123	155	124	13	11	14	11	12	14	110	122	128	123	155	124	4729650	3927940	4329640	6514110	7423590	4608680	429724	359092	393830	477465	457348	420027
1	AT5G60960.1		AT5G60960	Pentatricopeptide repeat (PPR) superfamily protein (PNM1)	mitochondrion	521	1	0,999	52	759	759	759	90	112	95	157	162	143	90	112	95	157	162	143	90	112	95	157	162	143	4270540	5099330	4404370	9760470	9392610	8304260	531232	568041	496998	795678	768836	738033
1	AT5G05730.1		AT5G05730	Anthranilate synthase subunit (ASA1)	plastid	595	1	0,999	43	758	21	758	145	122	147	125	116	103	2	2	2	6	6	3	145	122	147	125	116	103	5787220	3908740	6394520	5994990	5226020	5333550	591864	447250	620728	512307	432381	532575
1	ATMG00160.E		ATMG00160	RNA Edit cytochrome c oxidase subunit (COX2)	mitochondrion	260	1	0,999	12	757	164	757	129	131	136	123	116	122	34	29	36	26	21	18	129	131	136	123	116	122	10682700	12619100	11135000	18776300	15580900	15345300	4334380	4837780	4442850	3969840	3061810	2565030
1	AT3G48560.1		AT3G48560	Acetolactate synthase subunit (ALS)	plastid	670	1	0,999	44	756	756	756	80	143	135	133	152	113	80	143	135	133	152	113	80	143	135	133	152	113	2292530	3889340	3956940	6386490	5732490	5693530	229412	318788	304281	506662	429292	466106
1	AT1G06290.1		AT1G06290	Medium chain fatty acid acyl-CoA oxidase (ACX3)	peroxisome	675	1	0,999	57	755	461	755	89	132	81	169	149	135	59	87	55	97	88	75	89	132	81	169	149	135	2787510	3704570	2783360	6584000	5731920	5581760	285012	352082	295799	389315	341998	411062
1	AT2G20530.1	AT2G20530.2	AT2G20530	Prohibitin 6 (PHB6)	mitochondrion	286	1	0,999	41	755	0	2017	142	151	118	121	133	90	0	0	0	0	0	0	380	408	352	293	350	234	8261090	7678740	7201180	14471400	13484200	12227300	1966760	2279800	1626710	1644740	1239760	2141080
1	AT1G50030.1	AT1G50030.2	AT1G50030	Target of rapamycin (TOR)	nucleus	2481	1	0,999	98	754	0	754	171	165	93	115	100	110	0	0	0	0	0	0	171	165	93	115	100	110	5145900	4377440	3386980	8245900	4517440	2320280	1450000	1236730	1187760	1219430	1104470	1092350
1	AT3G47520.1		AT3G47520	NAD-dependent malate dehydrogenase (MDH)	plastid	403	1	0,999	30	754	754	1258	82	124	96	146	176	130	82	124	96	146	176	130	196	235	212	191	235	189	3415000	4550090	4299980	9802050	10416000	6669920	489779	657527	621365	1052390	1052360	727656
1	AT2G42210.1	AT2G42210.3, AT2G42210.4, AT2G42210.5	AT2G42210	NADH:ubiquinone oxidoreductase subunit (OEP16)	mitochondrion	159	1	0,999	20	753	0	753	118	106	76	136	174	143	0	0	0	0	0	0	118	106	76	136	174	143	2965540	2880850	2700220	11026800	8867000	12029600	1215230	975270	963773	2158360	1708070	1888150
1	AT1G31817.1		AT1G31817	NFD3 Ribosomal L18p/L5e family protein	mitochondrion	314	1	0,999	33	751	751	751	90	103	84	136	168	170	90	103	84	136	168	170	90	103	84	136	168	170	3007080	3043100	2975140	8014680	8054960	8153860	540998	563543	552381	875243	840339	884461
1	AT2G45290.1	AT2G45290.2	AT2G45290	Transketolase 2 (TKL2)	plastid	741	1	0,999	53	750	0	1149	99	115	95	143	149	149	0	0	0	0	0	0	163	195	174	200	204	213	3988150	3268580	3427040	9097360	7087440	7989900	402563	356971	378611	770274	595376	679534
1	AT4G26900.1		AT4G26900	Bifunctional glutamine amidotransferase and cyclase (HISN4)	plastid	592	1	0,999	53	750	750	750	85	132	97	143	161	132	85	132	97	143	161	132	85	132	97	143	161	132	2208200	3727310	3094490	6000210	6574880	4506790	250638	316559	298618	341018	287336	308240
1	AT4G26410.1		AT4G26410	RGS1-HXK1 interacting protein 1 (RHIP1)	mitochondrion	263	1	0,999	30	748	748	748	90	123	83	153	161	138	90	123	83	153	161	138	90	123	83	153	161	138	6108470	5971410	5679100	10826400	11537100	8818880	1450190	1534530	1872720	1076950	825174	1097830
1	AT5G63510.1		AT5G63510	NADH:ubiquinone oxidoreductase subunit (gamma CAL1)	mitochondrion	252	1	0,999	19	748	12	748	123	133	108	124	114	146	3	6	3	0	0	0	123	133	108	124	114	146	6707020	6246660	6410230	14524100	11543400	15258900	1656780	1601320	1762020	2780930	2138790	2930430
1	AT5G11520.1		AT5G11520	Aspartate aminotransferase (ASP3)	peroxisome	449	1	0,999	41	746	702	836	113	123	118	143	128	121	104	116	108	135	124	115	126	142	135	161	140	132	3571110	3855660	4065130	8293140	8080690	5914290	629745	622204	651569	862369	809287	750600
1	AT2G35040.1		AT2G35040	AICARFT/IMPCHase bienzyme family protein	plastid	596	1	0,999	44	745	6	745	82	113	105	145	182	118	0	1	1	2	1	1	82	113	105	145	182	118	2237500	3665460	3484000	6203100	6509690	4076850	389928	448323	448469	635567	622274	504040
1	AT4G05390.1		AT4G05390	ATRFNR1, RFNR1 root FNR 1	plastid	378	1	0,999	37	743	59	743	105	138	140	128	123	109	9	12	12	9	11	6	105	138	140	128	123	109	2696690	3670890	3458720	6215200	5317550	5352630	506827	619958	583682	543775	401611	427444
1	AT3G20330.1	AT3G20330.2	AT3G20330	PYRB PYRIMIDINE B	plastid	390	1	0,999	44	742	0	742	71	108	94	166	168	135	0	0	0	0	0	0	71	108	94	166	168	135	2089390	3503790	2803950	7299110	6249690	5725040	373264	439479	478282	463954	374695	397449
1	AT5G04590.1		AT5G04590	Sulfite reductase (SIR)	plastid	642	1	0,999	56	742	742	742	78	99	86	166	158	155	78	99	86	166	158	155	78	99	86	166	158	155	2836200	3876120	3678670	9762830	8078700	8812040	500108	637346	636094	718430	535789	641311
1	AT2G31240.1		AT2G31240	Tetratricopeptide repeat (TPR)-like superfamily protein	mitochondrion	617	1	0,999	52	738	737	738	115	137	128	113	152	93	115	137	127	113	152	93	115	137	128	113	152	93	3916730	3369570	4040740	5100960	5199870	4270930	426096	363159	405888	414808	417254	400961
1	AT4G13850.1		AT4G13850	ATGRP2, GR-RBP2, GRP2 glycine-rich RNA-binding protein 2	mitochondrion	158	1	0,999	14	737	32	737	92	147	113	120	154	111	0	3	0	10	5	14	92	147	113	120	154	111	11115000	11918900	12855300	19247300	22288100	20225900	6099090	6936620	6382270	3308970	3200810	3878270
1	AT1G18500.1		AT1G18500	Isopropylmalate synthase (IPMS1)	plastid	631	1	0,999	42	736	310	736	69	106	100	147	160	154	27	31	28	75	77	72	69	106	100	147	160	154	1816190	2857520	2848470	6333950	5992860	5950740	181851	250674	248558	387733	315532	417085
1	AT2G15620.1		AT2G15620	NIR1, NIR, ATHNIR nitrite reductase 1	plastid	586	1	0,999	53	734	734	734	82	105	99	136	167	145	82	105	99	136	167	145	82	105	99	136	167	145	2122500	2850440	2853070	5436380	6614680	5000840	376110	495940	456207	563982	598628	554375
1	AT1G08480.1		AT1G08480	Succinate dehydrogenase subunit (SDH6)	mitochondrion	142	1	0,999	15	733	733	733	156	181	161	85	86	64	156	181	161	85	86	64	156	181	161	85	86	64	6795130	5823090	5376250	6422590	4869630	6611060	2251460	2261990	1797120	1899780	1763200	1728460
1	AT5G23200.1		AT5G23200	unknown protein;BEST Arabidopsis thaliana protein match is: unknown protein (TAIR:AT5G08270.1);Has 30201 Blast hits to 17322 proteins in 780 species: Archae - 12;Bacteria - 1396;Metazoa - 17338;Fungi - 3422;Plants - 5037;Viruses - 0;Other Eukaryotes - 2996 (source: NCBI BLink).	mitochondrion	399	1	0,999	47	733	727	733	117	124	108	136	131	117	117	124	108	136	129	113	117	124	108	136	131	117	4180020	3557240	3560720	5903630	5055930	4502500	382757	331243	338725	469160	370205	374097
1	AT4G34700.1		AT4G34700	NADH:ubiquinone oxidoreductase subunit (B22)	mitochondrion	117	1	0,999	23	729	729	729	92	110	88	159	155	125	92	110	88	159	155	125	92	110	88	159	155	125	5729060	4790730	5095540	16771600	14111300	12593800	1632400	1511110	1407660	2221000	1665410	1949380
1	AT4G23620.1		AT4G23620	Ribosomal protein L25/Gln-tRNA synthetase, anti-codon-binding domain	mitochondrion	264	1	0,999	29	726	117	726	100	107	100	160	143	116	14	20	18	33	25	7	100	107	100	160	143	116	4186180	4159500	4249800	9778110	8273240	7192700	811690	801794	808603	945354	1054980	917603
1	AT3G13920.1		AT3G13920	Eukaryotic translation initiation factor 4A1 (EIF4A1)	cytosol	412	1	0,999	43	724	0	726	132	155	95	104	135	103	0	0	0	0	0	0	132	155	95	104	136	104	3999310	4611870	3058250	5371990	4695250	4238810	412666	500333	389465	489074	366937	446953
1	AT4G35000.1		AT4G35000	Ascorbate peroxidase 3 (APX3)	peroxisome	287	1	0,999	36	722	693	722	59	104	65	145	174	175	55	93	61	144	167	173	59	104	65	145	174	175	2699320	4138760	2723750	15255600	14534900	13587000	691774	912512	723152	1958690	1260720	1736200
1	AT3G11070.1		AT3G11070	Outer membrane OMP85 family protein	mitochondrion	520	1	0,999	47	721	721	773	104	127	109	124	125	132	104	127	109	124	125	132	107	130	113	137	141	145	5396120	5776680	8231960	8673030	7844440	8616440	837685	806356	867887	966424	857706	781361
1	AT3G25860.1		AT3G25860	Dihydrolipoamide acetyltransferase (PDC-E2)	plastid	480	1	0,999	33	721	639	721	46	152	75	151	126	171	43	135	63	134	111	153	46	152	75	151	126	171	1539140	4174550	2388300	7173440	5329060	6304030	237842	550027	364394	832168	605583	753469
1	AT3G27570.2		AT3G27570	no symbol available no full name available chr310214276-10216564 REVERSE LENGTH=340	mitochondrion	340	1	0,999	27	718	139	718	97	111	83	151	150	126	15	11	3	38	32	40	97	111	83	151	150	126	4137470	3888630	3918350	8036730	6799000	7433810	785707	703714	774296	1000260	664677	875664
1	AT4G39980.1		AT4G39980	3-deoxy-D-arabino-heptulosonate 7-phosphate synthase (DHS1)	plastid	525	1	0,999	40	718	579	718	90	119	91	123	139	156	70	99	75	92	115	128	90	119	91	123	139	156	2868290	4108300	3662080	8502670	7764240	6895000	369182	534486	490787	755197	668187	710880
1	AT3G06350.1		AT3G06350	EMB3004, MEE32 dehydroquinate dehydratase, putative / shikimate dehydrogenase, putative	plastid	603	1	0,999	44	715	715	715	92	115	105	134	140	129	92	115	105	134	140	129	92	115	105	134	140	129	2696940	3217060	3271270	5932700	5128650	4643790	248787	275440	308447	460502	366223	420767
1	AT5G52920.1		AT5G52920	Pyruvate kinase beta subunit (PKP2)	plastid	579	1	0,999	35	711	648	711	83	164	127	124	118	95	74	151	116	110	111	86	83	164	127	124	118	95	1921580	3378530	3510750	4526300	3598420	3430750	226648	370129	375185	334161	272088	299366
1	AT2G04030.1		AT2G04030	90-kDa heat shock protein (HSP90C)	plastid	780	1	0,999	66	710	24	1290	100	156	159	101	105	89	3	7	5	6	0	3	211	291	275	172	205	136	2378790	3478530	4108960	4662740	3843930	4391290	247323	321566	371864	350298	295802	383993
1	AT2G15690.1		AT2G15690	DYW2	mitochondrion	579	1	0,999	36	707	690	707	110	116	96	127	125	133	110	116	96	121	118	129	110	116	96	127	125	133	4591110	4551080	5030440	6890330	6414180	5483120	797178	714737	794847	902966	949626	751559
1	AT2G21390.1		AT2G21390	Coatomer, alpha subunit	golgi	1218	1	0,999	72	707	250	707	104	189	114	103	110	87	37	66	41	32	42	32	104	189	114	103	110	87	2885590	4565390	2809410	3266860	2691800	3544850	319456	392309	306253	366804	299925	309929
1	AT3G48110.1		AT3G48110	Glycine-tRNA ligase (EDD1)	plastid	1067	1	0,999	63	706	706	706	123	126	115	127	117	98	123	126	115	127	117	98	123	126	115	127	117	98	2998600	2895250	2963990	4557160	3966980	3342360	239558	232992	226714	296880	306947	249967
1	AT3G61520.1		AT3G61520	Pentatricopeptide repeat (PPR) superfamily protein	mitochondrion	766	1	0,999	64	705	84	705	101	125	128	128	126	97	23	19	16	7	10	9	101	125	128	128	126	97	3640340	3760070	3967030	6301800	7122340	5288500	390501	373588	391869	459418	477376	429327
1	AT1G75200.1		AT1G75200	Flavodoxin family protein / radical SAM domain-containing protein	mitochondrion	647	1	0,999	40	701	701	701	109	130	129	116	117	100	109	130	129	116	117	100	109	130	129	116	117	100	3615280	4671240	4415660	6841940	6455340	5316420	410707	465416	481776	578673	521910	576363
1	AT3G09630.1		AT3G09630	Ribosomal protein L4 (RPL4A)	cytosol	406	1	0,999	42	701	20	701	90	125	72	140	123	151	1	0	0	8	4	7	90	125	72	140	123	151	2478010	3396870	2118130	6790860	5597730	6364490	291444	335538	267406	552514	467008	537221
1	AT4G02580.1		AT4G02580	NADH:ubiquinone oxidoreductase subunit (24kDa)	mitochondrion	255	1	0,999	22	700	700	700	90	86	97	143	163	121	90	86	97	143	163	121	90	86	97	143	163	121	5388100	5992090	5484420	14211000	15639900	11190300	1594290	1716770	1765200	2431510	2502680	1964680
1	AT4G30920.1		AT4G30920	Leucyl aminopeptidase 2 (LAP2)	plastid	583	1	0,999	43	700	240	700	127	132	118	115	114	94	54	44	39	37	40	26	127	132	118	115	114	94	4118160	3953790	3979030	5070940	4872980	4240550	519604	476503	506845	550598	532820	576860
1	AT1G74230.1		AT1G74230	Organelle RNA recognition motif-containing 4 (ORRM4)	mitochondrion	289	1	0,999	15	699	699	699	150	160	131	88	116	54	150	160	131	88	116	54	150	160	131	88	116	54	5542240	5425600	4689350	10145500	12938700	8188860	2676960	3660750	3207340	2210030	2415910	2253390
1	AT1G67560.1		AT1G67560	Lipoxygenase 6 (LOX6)	plastid	917	1	0,999	57	698	698	698	96	113	96	118	144	131	96	113	96	118	144	131	96	113	96	118	144	131	2803300	3129520	2599770	3856860	3916480	4101610	221048	227362	220797	294758	243488	273858
1	AT4G24620.1		AT4G24620	PGI1, PGI phosphoglucose isomerase 1	plastid	613	1	0,999	44	697	52	697	87	115	101	125	159	110	8	14	9	5	8	8	87	115	101	125	159	110	2642620	3263700	3147420	5658930	4798480	4439880	255188	318687	297981	360196	370991	370508
1	AT2G31670.1		AT2G31670	Stress responsive alpha-beta barrel domain protein	peroxisome	263	1	0,999	23	696	696	696	116	125	102	115	129	109	116	125	102	115	129	109	116	125	102	115	129	109	4795420	4791580	4863250	7314520	8057240	6534410	1399290	1730930	1803780	583785	715927	559476
1	AT1G50940.1		AT1G50940	Electron transfer flavoprotein complex subunit (ETF alpha)	mitochondrion	363	1	0,999	28	695	695	695	122	108	113	104	128	120	122	108	113	104	128	120	122	108	113	104	128	120	5175400	4431600	5069640	9340690	7715880	9164440	667328	576683	623670	1322730	1214140	1252750
1	AT3G20390.1	AT3G20390.2	AT3G20390	Reactive intermediate deaminase A (RIDA)	plastid	187	1	0,999	22	695	0	695	108	118	137	111	101	120	0	0	0	0	0	0	108	118	137	111	101	120	9172970	7784680	9446020	14454900	8057200	12179700	1849780	1695410	2034610	2372700	1331080	2208810
1	AT2G04400.1		AT2G04400	Aldolase-type TIM barrel family protein	plastid	402	1	0,999	40	692	692	692	100	98	123	123	129	119	100	98	123	123	129	119	100	98	123	123	129	119	4243200	3578010	6650810	5838370	6087390	5069010	930991	731030	1193730	660163	603789	591382
1	AT5G39410.1		AT5G39410	Saccharopine dehydrogenase	vacuole	454	1	0,999	41	692	687	692	94	112	93	134	141	118	94	110	93	132	140	118	94	112	93	134	141	118	3522760	3592180	3827750	6834220	5732750	5235640	325989	312925	330921	496680	408069	440661
1	AT2G22780.1		AT2G22780	NAD-malate dehydrogenase (PMDH1)	peroxisome	354	1	0,999	28	691	629	691	61	93	62	143	184	148	53	81	53	133	172	137	61	93	62	143	184	148	1970610	2625740	1848770	8326110	8213050	6669890	344184	411893	311672	851748	738130	643143
1	AT5G15450.1		AT5G15450	Caseinolytic protease B3 (CLPB3)	plastid	968	1	0,999	80	690	690	849	66	110	85	147	166	116	66	110	85	147	166	116	91	129	108	172	199	150	1630150	2234890	1762450	4577810	4242780	3828500	138905	168871	154415	257912	230248	267287
1	AT5G11880.1		AT5G11880	Pyridoxal-dependent decarboxylase family protein	plastid	489	1	0,999	39	688	178	688	96	131	96	118	141	106	28	27	25	32	42	24	96	131	96	118	141	106	2468260	4183600	3592820	7335140	7239320	5685120	381985	584918	496004	699825	648189	575247
1	AT2G37690.1		AT2G37690	Phosphoribosylaminoimidazole carboxylase / AIR carboxylase	plastid	642	1	0,999	44	686	524	686	75	136	100	123	150	102	55	98	80	93	114	84	75	136	100	123	150	102	2907000	4302550	4813940	4825610	4709180	4204910	471800	712141	656965	767808	725777	771016
1	AT3G12260.1		AT3G12260	NADH:ubiquinone oxidoreductase subunit (B14)	mitochondrion	133	1	0,999	26	686	686	686	48	62	50	199	191	136	48	62	50	199	191	136	48	62	50	199	191	136	1889030	1695080	1791790	19360700	19537000	16732300	472183	454859	461156	2521750	2649750	2257550
1	AT3G23940.1	AT3G23940.2	AT3G23940	dehydratase family	plastid	608	1	0,999	44	684	0	684	80	136	99	126	129	114	0	0	0	0	0	0	80	136	99	126	129	114	2973250	4304170	4087550	6862250	5782000	5727860	334955	424626	459933	655110	550523	634145
1	AT1G34360.1	AT1G34360.2	AT1G34360	translation initiation factor 3 (IF-3) family protein	mitochondrion	520	1	0,999	48	681	0	681	99	107	95	121	127	132	0	0	0	0	0	0	99	107	95	121	127	132	2576550	2788280	2908900	7001090	6763770	7174400	278170	268432	289236	438443	362728	489180
1	AT1G04280.1		AT1G04280	P-loop containing nucleoside triphosphate hydrolases superfamily protein	mitochondrion	534	1	0,999	47	680	107	680	104	118	118	109	110	121	14	15	13	17	25	23	104	118	118	109	110	121	3279570	3209920	3054750	4985370	4843400	4564600	399369	417970	383226	509752	406545	495089
1	AT1G67350.1	AT1G67350.2	AT1G67350	NADH:ubiquinone oxidoreductase subunit	mitochondrion	98	1	0,999	19	680	0	680	87	94	81	145	143	130	0	0	0	0	0	0	87	94	81	145	143	130	2668320	2557450	2488970	15129400	12534200	14239900	776686	854294	745321	1961740	1691560	1890530
1	AT5G23140.1		AT5G23140	Caseinolytic protease P7 (CLPP7)	mitochondrion	241	1	0,999	17	679	679	679	118	140	115	111	95	100	118	140	115	111	95	100	118	140	115	111	95	100	5404870	4675750	4945280	8863420	7903990	7054740	851053	951583	892075	1555450	1383940	1399080
1	AT1G29880.1		AT1G29880	Glycyl-tRNA synthetase / glycine--tRNA ligase	cytosol	729	1	0,999	64	678	660	678	84	98	89	154	146	107	81	93	87	151	144	104	84	98	89	154	146	107	3425910	2732180	3091340	4479860	4297550	2932670	274419	236208	252734	260006	245447	224133
1	AT1G24360.1		AT1G24360	NAD(P)-binding Rossmann-fold superfamily protein	plastid	319	1	0,999	21	676	676	676	74	129	99	111	122	141	74	129	99	111	122	141	74	129	99	111	122	141	3403930	5631460	5111540	6065440	4254140	6230340	834752	1294650	1153410	1091250	1022670	1261460
1	AT1G24340.1		AT1G24340	EMB260, EMB2421 FAD/NAD(P)-binding oxidoreductase family protein	mitochondrion	709	1	0,999	45	675	675	675	107	105	109	112	124	118	107	105	109	112	124	118	107	105	109	112	124	118	3055430	2516300	3001620	4809240	3922410	3835430	227152	192383	240260	328388	299678	247962
1	AT4G32520.1	AT4G32520.2	AT4G32520	Serine hydroxymethyltransferase (SHMT3)	plastid	529	1	0,999	44	674	0	674	63	145	89	132	130	115	0	0	0	0	0	0	63	145	89	132	130	115	1985080	3896020	2826550	7268890	6335540	5994120	184086	330410	237495	513697	425071	527746
1	AT3G27930.1		AT3G27930	Outer membrane 47 (OM47)	mitochondrion	425	1	0,999	33	673	0	673	125	136	112	101	119	80	0	0	0	0	0	0	125	136	112	101	119	80	4059590	3617960	3576900	4380060	4350770	3141260	444808	405095	391423	418024	333700	339140
1	AT4G32605.1		AT4G32605	Mitochondrial glycoprotein family protein	mitochondrion	227	1	0,999	17	668	668	668	100	108	108	104	122	126	100	108	108	104	122	126	100	108	108	104	122	126	4745610	4448210	4968450	10461800	9050930	9537020	1022760	1111980	1202210	1526250	1189650	1463220
1	AT3G16950.1		AT3G16950	Lipoamide dehydrogenase 1 (LPD1, pyruvate dehydrogenase complex)	plastid	570	1	0,999	37	666	4	666	67	128	73	124	152	122	0	0	0	2	1	1	67	128	73	124	152	122	1369070	3321990	2146940	5299170	4532430	4731300	188744	353936	284703	447765	380603	447381
1	AT4G01990.1		AT4G01990	Pentatricopeptide repeat (PPR)-like superfamily protein	mitochondrion	502	1	0,999	42	663	663	663	117	146	135	87	106	72	117	146	135	87	106	72	117	146	135	87	106	72	2901600	3187120	3018920	2985320	3156260	2868900	314113	286134	312246	244602	223851	247881
1	AT5G09650.1		AT5G09650	AtPPa6, PPa6 pyrophosphorylase 6	plastid	300	1	0,999	26	661	661	661	94	104	104	132	117	110	94	104	104	132	117	110	94	104	104	132	117	110	3284350	3792140	4123870	7431310	7101030	6299600	712964	771676	891496	637858	871654	637423
1	AT2G43750.1	AT2G43750.2	AT2G43750	OASB, ACS1, CPACS1, ATCS-B O-acetylserine (thiol) lyase B	plastid	392	1	0,999	32	660	0	796	87	112	106	110	129	116	0	0	0	0	0	0	113	139	127	128	147	142	2944110	3626980	3631720	5724620	5594370	4369020	398510	394963	433285	525813	463003	433430
1	AT5G13030.1		AT5G13030	Selenoprotein O	plastid	633	1	0,999	54	657	657	657	93	116	83	119	149	97	93	116	83	119	149	97	93	116	83	119	149	97	2583360	2563290	2679780	4219900	4318520	3624600	293673	289306	287721	388102	368890	359332
1	ATMG00290.E		ATMG00290	RNA Edit Ribosomal protein S4 (RPS4)	mitochondrion	362	1	0,999	41	657	124	657	83	89	75	148	166	96	16	16	18	24	29	21	83	89	75	148	166	96	2639670	2670470	2743180	8445620	9194270	4824840	393741	437743	391473	740486	740726	507699
1	AT1G53760.1		AT1G53760	K+-H+ exchange-like protein	mitochondrion	272	1	0,999	28	655	98	655	117	118	106	102	113	99	21	18	21	14	15	9	117	118	106	102	113	99	3973550	3541410	3950720	5349140	3940970	4812630	832628	750821	872636	705434	526563	666751
1	AT1G04900.1		AT1G04900	Protein of unknown function (DUF185)	mitochondrion	442	1	0,999	45	654	654	654	87	106	90	126	122	123	87	106	90	126	122	123	87	106	90	126	122	123	2754950	2650900	2465570	5841100	4737620	5198310	364683	366480	339846	392684	339446	401751
1	AT3G52570.1		AT3G52570	alpha/beta-Hydrolases superfamily protein	mitochondrion	335	1	0,999	37	654	654	654	95	105	104	131	117	102	95	105	104	131	117	102	95	105	104	131	117	102	3920940	2956760	3431710	5990820	5767590	4161040	391744	338549	361067	539565	539998	426436
1	AT1G57720.1	AT1G57720.2	AT1G57720	Translation elongation factor EF1B, gamma chain	cytosol	413	1	0,999	32	649	0	649	112	109	80	100	137	111	0	0	0	0	0	0	112	109	80	100	137	111	2571230	4440120	2196770	4119010	4558340	3815390	445815	453389	381218	597314	673639	642177
1	AT2G14120.1	AT2G14120.2	AT2G14120	Dynamin-related protein 3B (DRP3B)	cytosol	780	1	0,999	71	649	0	649	102	112	114	109	122	90	0	0	0	0	0	0	102	112	114	109	122	90	2752550	2696620	2792640	4530680	3545870	4074340	303082	300971	297478	297630	258392	331195
1	AT3G52960.1		AT3G52960	Peroxiredoxin 2E (PRX2E)	plastid	234	1	0,999	19	649	649	649	90	127	100	104	101	127	90	127	100	104	101	127	90	127	100	104	101	127	4342740	5164250	5140970	10292200	7820730	9963830	911927	1145650	1018480	1632900	1155280	1640880
1	AT4G24190.1	AT4G24190.2	AT4G24190	Heat shock protein 90-7 (HSP90-7)	endoplasmic reticulum	823	1	0,999	72	648	0	965	90	135	65	117	132	109	0	0	0	0	0	0	158	207	126	155	173	146	2274620	3322070	1870080	4518320	4218840	4144840	160920	224740	153679	219114	213069	230168
1	AT5G61790.1		AT5G61790	Calnexin 1 (CNX1)	endoplasmic reticulum	530	1	0,999	48	646	429	646	86	136	66	113	134	111	59	93	47	72	92	66	86	136	66	113	134	111	2670420	4410010	2312550	4509860	4280840	4501130	325819	491445	322843	439123	380908	397067
1	AT2G19940.1	AT2G19940.2, AT2G19940.3	AT2G19940	oxidoreductases, acting on the aldehyde or oxo group of donors, NAD or NADP as acceptor;copper ion binding	plastid	401	1	0,999	37	645	0	645	56	98	73	150	167	101	0	0	0	0	0	0	56	98	73	150	167	101	1615110	2409130	2132060	5667600	6258380	3854540	290870	377284	382312	493736	419496	443083
1	AT5G11770.1		AT5G11770	NADH:ubiquinone oxidoreductase subunit (PSST)	mitochondrion	218	1	0,999	13	645	645	645	103	110	90	117	131	94	103	110	90	117	131	94	103	110	90	117	131	94	4901280	4983820	4899650	13791300	13732100	10313700	1186400	1131080	1027810	2341900	2164020	1728510
1	AT1G80560.1		AT1G80560	ATIMD2, IMD2 isopropylmalate dehydrogenase 2	plastid	405	1	0,999	36	643	461	643	84	115	109	116	135	84	58	74	72	87	108	62	84	115	109	116	135	84	2216730	2853690	2874490	4669130	4289130	3862740	339955	408001	415336	575187	457390	509953
1	AT3G21400.1		AT3G21400	Dynein beta chain, ciliary protein	mitochondrion	188	1	0,999	30	641	641	641	92	104	103	116	114	112	92	104	103	116	114	112	92	104	103	116	114	112	2977470	2982660	2932380	5572310	5014590	4962840	557196	467366	479164	596042	479087	497531
1	AT1G55160.1	AT1G55160.3	AT1G55160	WAS/WASL-interacting family protein	plastid,mitochondrion	188	1	0,999	24	640	0	640	91	115	96	102	117	119	0	0	0	0	0	0	91	115	96	102	117	119	3394660	3601180	3484640	8580100	8474460	8497080	1072110	1000600	1056730	1594100	1581620	1531840
1	AT5G23250.1		AT5G23250	Succinyl-CoA ligase subunit (SCL alpha)	mitochondrion	341	1	0,999	35	639	206	2660	81	105	91	115	134	113	25	41	32	34	45	29	395	440	363	444	561	457	5228620	5198180	4891090	9616540	9910010	7435350	2095020	2005400	2117090	1811710	1991990	1722630
1	AT4G26300.1	AT4G26300.2, AT4G26300.3, AT4G26300.5	AT4G26300	emb1027 Arginyl-tRNA synthetase, class Ic	plastid	642	1	0,999	58	637	0	637	98	94	93	124	129	99	0	0	0	0	0	0	98	94	93	124	129	99	2661790	2703720	2499960	4673620	4264870	3325590	216400	220924	211272	270548	215214	232292
1	AT1G30680.1		AT1G30680	Arabidopsis twinkle homolog (ATH)	mitochondrion	709	1	0,999	42	636	585	636	109	113	105	97	115	97	103	104	99	85	103	91	109	113	105	97	115	97	3196310	2837330	3199470	3719370	3538530	3393230	319164	270997	311855	280661	243591	223063
1	AT1G18480.1		AT1G18480	Calcineurin-like metallo-phosphoesterase superfamily protein	mitochondrion	391	1	0,999	39	634	634	634	99	117	111	100	127	80	99	117	111	100	127	80	99	117	111	100	127	80	3839640	3641240	3820230	5014940	4373380	3883340	543349	460550	530270	424451	338043	365805
1	AT1G26750.1		AT1G26750	unknown protein;Has 44 Blast hits to 44 proteins in 16 species: Archae - 0;Bacteria - 0;Metazoa - 0;Fungi - 0;Plants - 44;Viruses - 0;Other Eukaryotes - 0 (source: NCBI BLink).	mitochondrion	195	1	0,999	33	634	634	634	69	69	65	138	164	129	69	69	65	138	164	129	69	69	65	138	164	129	2274320	3049970	2852600	9383690	9436160	8389510	615715	653042	635038	834529	768029	851988
1	AT1G64190.1		AT1G64190	6-phosphogluconate dehydrogenase family protein (PGD1)	plastid	487	1	0,999	51	634	594	1318	76	100	95	122	123	118	67	91	90	114	115	117	163	225	186	243	245	256	1986690	2571680	2525470	5000490	5150470	4309730	325989	416600	408544	627242	674674	619858
1	AT5G43780.1		AT5G43780	APS4 Pseudouridine synthase/archaeosine transglycosylase-like family protein	plastid	469	1	0,999	43	634	271	634	100	124	107	107	109	87	47	60	48	41	43	32	100	124	107	107	109	87	2622090	3391630	3554030	3461110	2973080	2969100	297849	342889	395232	381140	325335	376025
1	AT2G31810.1		AT2G31810	Acetolactate synthase small subunit 1 (AHASS1)	plastid	491	1	0,999	43	630	0	630	76	158	102	100	112	82	0	0	0	0	0	0	76	158	102	100	112	82	2054270	4408110	2868790	3760970	2906180	2799490	232883	372422	299792	316674	236033	258867
1	AT3G01910.1		AT3G01910	Sulfite oxidase (SOX)	peroxisome	393	1	0,999	37	630	250	630	66	80	60	136	148	140	24	29	22	58	61	56	66	80	60	136	148	140	1941770	2052600	1585700	9107150	7050880	8561910	313778	300135	245415	619250	392863	632078
1	AT3G15730.1		AT3G15730	PLDALPHA1, PLD phospholipase D alpha 1	cytosol	810	1	0,999	50	629	477	629	108	151	78	92	126	74	78	106	59	69	104	61	108	151	78	92	126	74	2667120	3947370	2118660	2944060	3590970	2148070	237937	285428	190478	250946	208085	214921
1	AT1G23800.1		AT1G23800	ALDH2B7, ALDH2B aldehyde dehydrogenase 2B7	mitochondrion	534	1	0,999	40	628	286	762	87	80	45	140	156	120	41	38	22	63	59	63	121	107	73	152	168	141	3310820	2278460	1476760	7347040	6996880	6185540	459965	334107	210789	783326	706616	658159
1	AT1G77590.1		AT1G77590	Long chain acyl-CoA synthetase 9 (LACS9)	plastid	691	1	0,999	53	626	85	626	84	106	82	121	119	114	7	19	12	13	19	15	84	106	82	121	119	114	2235050	3066320	2901810	5576550	4075020	4131040	279291	313351	319492	364546	283984	287167
1	AT5G66860.1		AT5G66860	Ribosomal protein L25/GLN-tRNA synthetase	mitochondrion	249	1	0,999	26	623	623	623	103	111	113	89	109	98	103	111	113	89	109	98	103	111	113	89	109	98	4235590	4694040	4624930	6438010	6632480	5926190	807177	877384	892308	1132210	1012410	988828
1	AT4G13940.1		AT4G13940	HOG1, EMB1395, SAHH1, MEE58, ATSAHH1 S-adenosyl-L-homocysteine hydrolase	cytosol	485	1	0,999	38	622	0	622	84	126	79	109	125	99	0	0	0	0	0	0	84	126	79	109	125	99	3085640	4225280	2516170	5790840	4447350	4328630	422577	615587	470959	605118	403315	503894
1	AT5G44780.1		AT5G44780	Multiple organellar RNA editing factor 4 (MORF4)	mitochondrion	723	1	0,999	34	622	21	622	87	107	95	105	97	131	3	3	4	5	3	3	87	107	95	105	97	131	2081370	2091990	2288410	4183610	4358550	4171230	235831	219008	266465	364750	304620	358363
1	AT1G16700.1		AT1G16700	NADH:ubiquinone oxidoreductase subunit (TYKY-2)	mitochondrion	222	1	0,999	21	620	82	620	57	65	62	144	173	119	10	17	10	16	11	18	57	65	62	144	173	119	4724890	4351480	4331230	16386700	18360500	11730900	1686010	1732580	1604560	2370630	2921250	1934550
1	AT3G57610.1		AT3G57610	Adenylosuccinate synthetase (ADSS)	plastid	490	1	0,999	43	619	619	619	99	133	100	97	124	66	99	133	100	97	124	66	99	133	100	97	124	66	3272870	4651680	4273240	5277100	5062460	3553150	489082	631239	640525	597355	648306	455825
1	AT4G04180.1		AT4G04180	P-loop containing nucleoside triphosphate hydrolases superfamily protein	mitochondrion	609	1	0,999	47	619	1	619	101	93	84	112	113	116	0	0	0	0	1	0	101	93	84	112	113	116	3177590	2601810	2478230	4607350	3856200	4482130	385149	295774	305823	456317	396793	394923
1	AT1G43170.1	AT1G43170.2, AT1G43170.3, AT1G43170.5, AT1G43170.6, AT1G43170.7, AT1G43170.8, AT1G43170.9	AT1G43170	Ribosomal protein 3 (RPL3A)	cytosol	389	1	0,999	46	618	0	618	100	131	80	103	103	101	0	0	0	0	0	0	100	131	80	103	103	101	3266890	4502940	2986720	6738060	5466860	5514440	453628	601020	440309	512864	478207	429478
1	AT3G02490.1		AT3G02490	Pentatricopeptide repeat (PPR) superfamily protein	mitochondrion	665	1	0,999	58	615	615	629	67	96	78	116	138	120	67	96	78	116	138	120	68	99	78	118	142	124	2040650	2751290	2076540	5113910	5335490	4843690	437070	419723	432560	496005	425920	436872
1	AT1G55900.1		AT1G55900	Translocase of the inner mitochondrial membrane 50 (TIM50)	mitochondrion	376	1	0,999	31	612	13	612	95	75	77	112	131	122	0	0	0	2	7	4	95	75	77	112	131	122	5094590	4808990	4802730	8149410	8595970	8543090	1003230	977410	1070230	1000850	969397	1292520
1	AT5G46800.1	AT5G46800.2, AT5G46800.3	AT5G46800	A bout de souffle (BOU)	mitochondrion	300	1	0,999	26	610	0	610	86	112	81	117	118	96	0	0	0	0	0	0	86	112	81	117	118	96	3599680	3826910	3622720	6993860	6844880	6336790	588128	740375	779783	748373	583927	791500
1	AT5G48030.1		AT5G48030	Gametophic factor 2 (GFA2)	mitochondrion	456	1	0,999	38	610	610	610	78	81	90	110	129	122	78	81	90	110	129	122	78	81	90	110	129	122	3996280	3810990	4716240	6433940	5743310	5917470	753600	625161	755623	638413	545805	642759
1	AT2G43400.1		AT2G43400	Electron-transfer flavoprotein:ubiquinone oxidoreductase (ETFQO)	mitochondrion	633	1	0,999	48	609	95	609	108	106	96	105	107	87	17	17	12	18	11	20	108	106	96	105	107	87	3117990	2726940	2902520	3955260	3756850	3514870	456745	326084	382082	271624	267764	297232
1	ATMG00560.E		ATMG00560	RNA Edit Ribosomal protein L2 (RPL2)	mitochondrion	349	1	0,999	30	609	9	609	101	99	86	118	106	99	2	0	2	2	1	2	101	99	86	118	106	99	3070000	2943470	2477050	7589110	7384860	6310880	480288	542525	473128	675655	559267	607814
1	AT1G49630.1	AT1G49630.2, AT1G49630.3	AT1G49630	Presequence protease 2 (PREP2)	plastid,mitochondrion	1080	1	0,999	74	606	0	1138	115	112	124	79	101	75	0	0	0	0	0	0	196	230	212	172	182	146	2955180	2723740	3079670	3056670	2985600	2638920	286316	276263	288813	355380	275064	286927
1	AT5G41970.1		AT5G41970	Metal-dependent protein hydrolase	mitochondrion	373	1	0,999	36	606	577	606	96	105	86	108	112	99	91	97	81	105	108	95	96	105	86	108	112	99	4971660	3852790	4134540	6724670	5106250	5152370	619589	553132	608911	606642	512053	522294
1	AT5G55200.1		AT5G55200	Co-chaperone GrpE family protein	mitochondrion	302	1	0,999	39	606	606	629	88	97	75	119	113	114	88	97	75	119	113	114	89	97	76	126	121	120	4239910	3692250	4192610	6428140	5466780	5549770	521426	460111	542347	497417	446185	472526
1	AT1G08130.1		AT1G08130	DNA ligase 1 (LIG1)	mitochondrion,nucleus	790	1	0,999	47	605	596	605	75	95	100	104	127	104	74	93	98	100	127	104	75	95	100	104	127	104	1996190	2001810	2171980	3923450	3664270	3636430	238832	232977	246311	333889	334049	324696
1	AT2G30720.1		AT2G30720	Thioesterase/thiol ester dehydrase-isomerase superfamily protein	mitochondrion	455	1	0,999	37	605	572	605	114	106	107	92	117	69	108	102	103	85	110	64	114	106	107	92	117	69	3810210	2390240	3562840	3547740	3189410	2556570	452143	310493	377014	340504	292127	326099
1	AT2G30920.1	AT2G30920.2	AT2G30920	Coenzyme Q3 (COQ3)	mitochondrion	322	1	0,999	21	604	0	604	108	106	103	97	99	91	0	0	0	0	0	0	108	106	103	97	99	91	3334550	3028120	3404750	5243940	5247710	4197580	897732	722624	782435	680833	686462	568138
1	AT5G06580.1		AT5G06580	FAD-linked oxidases family protein	mitochondrion	567	1	0,999	48	604	604	604	94	99	85	109	123	94	94	99	85	109	123	94	94	99	85	109	123	94	2908540	2611190	2411520	5641480	6021750	4239030	605383	546466	524452	497197	383382	530460
1	AT5G62690.1	AT5G62700.1	AT5G62690	TUB2 tubulin beta chain 2	cytosol	450	1	0,999	29	602	0	1057	103	124	93	94	92	96	0	0	0	0	0	0	202	219	161	162	166	147	2890830	2927290	2114710	3269810	2968910	2757400	592354	642727	494739	524540	401705	548610
1	AT1G61990.1	AT1G61990.2	AT1G61990	Mitochondrial transcription termination factor family protein	mitochondrion	414	1	0,999	48	601	0	601	87	108	95	111	117	83	0	0	0	0	0	0	87	108	95	111	117	83	2971430	2858270	2703470	3961670	4104670	2796470	491521	436132	495908	536018	594657	408245
1	AT1G14810.1		AT1G14810	Aspartate semialdehyde dehydrogenase	plastid	375	1	0,999	20	598	248	598	80	123	89	97	105	104	34	44	36	39	53	42	80	123	89	97	105	104	2424570	3405230	3396440	6173030	3785790	6241740	426596	556563	550007	834350	539873	951511
1	AT2G05990.1	AT2G05990.2	AT2G05990	MOD1, ENR1 NAD(P)-binding Rossmann-fold superfamily protein	plastid	390	1	0,999	31	598	0	598	80	112	89	114	108	95	0	0	0	0	0	0	80	112	89	114	108	95	2774580	3950830	3422890	6970650	5676500	5550550	503121	676023	604136	784033	692518	689867
1	AT1G22410.1		AT1G22410	Class-II DAHP synthetase family protein	plastid	527	1	0,999	36	596	512	719	92	123	97	91	97	96	74	101	83	81	89	84	110	140	111	119	119	120	3216780	3441950	3588830	5012240	4427880	4300230	410638	492562	491855	590028	504302	554377
1	AT1G15810.1		AT1G15810	S15/NS1, RNA-binding protein	mitochondrion	419	1	0,999	48	594	594	620	51	81	66	130	144	122	51	81	66	130	144	122	54	86	69	136	148	127	1807260	2508060	2080700	6259050	6204030	6017220	274362	309318	320460	425744	417064	428715
1	AT1G76030.1		AT1G76030	Vacuolar ATP synthase subunit B1 (VAB1)	golgi,vacuole	486	1	0,999	39	594	9	594	111	112	59	109	100	103	2	2	0	1	2	2	111	112	59	109	100	103	3123470	2987020	1647210	6555260	3585920	3616320	466085	411814	321014	592139	482847	512694
1	AT2G20060.1		AT2G20060	Ribosomal protein L4 family	mitochondrion	300	1	0,999	27	594	594	594	70	95	77	121	119	112	70	95	77	121	119	112	70	95	77	121	119	112	3207670	3550160	3427190	7055560	6768130	6379060	650921	636745	585771	909114	852799	871411
1	AT4G29840.1		AT4G29840	MTO2, TS Pyridoxal-5'-phosphate-dependent enzyme family protein	plastid	526	1	0,999	38	594	536	594	57	90	66	122	153	106	49	82	57	112	141	95	57	90	66	122	153	106	1908410	2763600	2647940	6181520	5704970	5409970	242433	341336	354965	527083	474097	505727
1	AT4G12130.1		AT4G12130	putative folate-dependent protein involved in iron-sulfur-cluster assembly (IBA57.1)	mitochondrion	393	1	0,999	37	591	591	591	81	105	77	106	102	120	81	105	77	106	102	120	81	105	77	106	102	120	3717670	3347680	3176900	6670170	6190620	6391740	755173	612461	707648	714370	622560	744017
1	AT2G34630.2		AT2G34630	GPPS, GPS1 geranyl diphosphate synthase 1	mitochondrion	422	1	0,999	24	590	25	590	102	114	119	84	85	86	4	5	4	5	2	5	102	114	119	84	85	86	3938450	3033020	3944470	4140860	3881600	3269940	712498	516928	648301	455970	357650	421598
1	AT1G25380.1	AT1G25380.2	AT1G25380	Mitochondrial NAD+ transporter 2 (NDT2)	mitochondrion	363	1	0,999	34	589	0	589	95	101	88	105	108	92	0	0	0	0	0	0	95	101	88	105	108	92	3396390	2803290	2947960	5429420	7142540	5522930	412162	403551	414252	541388	593908	569923
1	AT3G06040.1	AT3G06040.2, AT3G06040.3	AT3G06040	Ribosomal protein L12/ ATP-dependent Clp protease adaptor protein ClpS family protein	mitochondrion	186	1	0,999	33	588	0	588	58	70	62	120	135	143	0	0	0	0	0	0	58	70	62	120	135	143	1715330	2220210	2134350	7478010	6022360	7745680	343865	385309	350722	634007	581489	708832
1	AT4G29480.1		AT4G29480	ATP synthase subunit (ATPG)	mitochondrion	122	1	0,999	15	588	438	588	63	67	58	123	128	149	39	39	31	103	111	115	63	67	58	123	128	149	7248810	7504100	6739440	17732400	18914300	14867800	2188460	2052540	1952990	3072620	3699960	3160160
1	AT2G01460.3		AT2G01460	no symbol available no full name available chr2206136-211765 FORWARD LENGTH=949	peroxisome	949	1	0,999	55	587	15	587	113	126	100	83	86	79	7	5	2	0	1	0	113	126	100	83	86	79	3232990	2556690	2845140	2913080	2783380	2734860	241108	199820	221634	241710	207520	211987
1	AT3G09810.1		AT3G09810	NAD isocitrate dehydrogenase subunit (IDH6, catalytic)	mitochondrion	374	1	0,999	34	586	586	1214	91	112	90	105	100	88	91	112	90	105	100	88	212	241	212	195	175	179	5808930	4485710	5585280	7628960	6650030	6264980	1621080	1370830	1578060	2005860	1481960	1821890
1	AT4G33680.1		AT4G33680	AGD2 Pyridoxal phosphate (PLP)-dependent transferases superfamily protein	plastid	461	1	0,999	30	586	586	586	63	98	88	112	109	116	63	98	88	112	109	116	63	98	88	112	109	116	1900990	3026700	2827300	6155110	6328900	5522710	416209	570709	546420	701006	522298	682876
1	AT4G20020.2		AT4G20020	Multiple organellar RNA editing factor 1 (MORF1)	mitochondrion	406	1	0,999	13	585	196	585	93	108	86	76	98	124	35	28	33	26	34	40	93	108	86	76	98	124	3287190	2894330	3288910	5490920	6308460	5996220	1546410	1740670	1967170	1296790	1171460	1452030
1	AT5G55610.1		AT5G55610	Isopentenyl-diphosphate delta-isomerase	mitochondrion	329	1	0,999	30	584	16	584	105	90	91	103	94	101	1	0	2	4	5	4	105	90	91	103	94	101	5864450	6464290	6711290	10869400	6615690	9569320	1344940	1379270	1405320	990849	739600	828940
1	AT1G07660.1	AT1G07820.1, AT1G07820.2, AT2G28740.1, AT3G45930.1, AT3G46320.1, AT3G53730.1, AT5G59690.1, AT5G59970.1, AT5G59970.2	AT1G07660	Histone superfamily protein	nucleus	103	1	0,999	19	583	0	583	95	46	36	128	120	158	0	0	0	0	0	0	95	46	36	128	120	158	6941300	2377360	1584460	10014700	9188860	11727900	2051100	833379	645436	1208510	1057590	1592620
1	AT3G22310.1		AT3G22310	Putative mitochondrial RNA helicase 1 (PMH1)	mitochondrion	610	1	0,999	50	583	24	1146	77	88	94	102	133	89	2	5	5	4	4	4	152	176	182	208	229	199	2485280	2320390	3312770	5423860	4694350	5089880	259906	271807	387150	524795	462650	543088
1	AT1G19140.1		AT1G19140	Ubiquinone biosynthesis accessory protein (COQ9-like)	mitochondrion	311	1	0,999	24	582	11	582	93	91	75	105	88	130	4	4	3	0	0	0	93	91	75	105	88	130	3342220	3501410	2571670	5300970	4766270	5886230	561270	470938	464376	883993	659313	924743
1	AT2G36530.1		AT2G36530	LOS2, ENO2 Enolase	cytosol	444	1	0,999	30	582	28	582	122	131	70	89	97	73	4	3	2	5	8	6	122	131	70	89	97	73	2724420	2455280	1598240	2727800	2562420	2430080	387270	315697	225672	266732	255042	230821
1	AT5G13110.1		AT5G13110	Glucose-6-phosphate dehydrogenase (G6PD2)	plastid	596	1	0,999	46	579	223	579	70	96	85	125	118	85	25	38	30	54	42	34	70	96	85	125	118	85	1990050	2717470	2403870	5495130	5351130	4120260	317383	424231	400756	459974	491308	423851
1	AT5G07350.1	AT5G07350.2	AT5G07350	Tudor1, AtTudor1, TSN1 TUDOR-SN protein 1	nucleus	991	1	0,999	72	578	0	578	78	117	56	116	113	98	0	0	0	0	0	0	78	117	56	116	113	98	2065300	2890530	1533140	3443580	3300300	3178710	186097	209216	164678	245966	203888	243824
1	AT5G09420.1		AT5G09420	Outer membrane 64 (OM64)	mitochondrion	603	1	0,999	33	576	576	576	110	104	121	78	85	78	110	104	121	78	85	78	110	104	121	78	85	78	2196110	2046070	2524860	2728040	2485960	2404580	260483	240166	261910	372700	236376	285018
1	AT5G43430.1		AT5G43430	Electron transfer flavoprotein complex subunit (ETF beta)	mitochondrion	251	1	0,999	37	575	0	575	84	98	86	106	111	90	0	0	0	0	0	0	84	98	86	106	111	90	4907930	4362730	4457070	6075620	5902040	5384550	869554	770762	819371	794076	726673	760684
1	AT3G17465.1		AT3G17465	Ribosomal protein L3 family	mitochondrion	324	1	0,999	23	574	574	574	66	92	78	106	123	109	66	92	78	106	123	109	66	92	78	106	123	109	2704720	3156810	2863130	7468620	6877630	6434530	601302	668929	594090	1074990	933578	1146290
1	AT3G52930.1		AT3G52930	Aldolase superfamily protein	cytosol	358	1	0,999	39	574	366	574	106	88	74	105	115	86	67	56	45	70	65	63	106	88	74	105	115	86	4105300	2780790	2568760	5363980	5402150	5029830	554578	434278	394346	511109	424467	496455
1	AT2G19490.1		AT2G19490	RecA homolog 2 (RECA2)	mitochondrion	430	1	0,999	34	568	532	568	96	114	79	87	98	94	89	108	77	80	89	89	96	114	79	87	98	94	2771190	2748020	2780340	3800280	3708370	3906720	356327	352390	381149	399238	354795	416545
1	AT2G23370.1		AT2G23370	Cyclin delta-3	mitochondrion	340	1	0,999	32	568	13	568	80	105	88	99	120	76	2	4	1	3	3	0	80	105	88	99	120	76	3814550	2258300	2865280	5053130	5123720	3168970	592402	502427	576108	621326	655823	476688
1	AT1G22840.1		AT1G22840	CYTC-1, ATCYTC-A CYTOCHROME C-1	mitochondrion	114	1	0,999	18	567	39	567	31	26	33	160	151	166	0	0	0	13	15	11	31	26	33	160	151	166	1320500	1101150	1517630	23272900	21874200	23928200	516784	561717	638048	6464860	6329620	5381180
1	AT1G43800.1		AT1G43800	Stearoyl-acyl-carrier-protein desaturase (putative, SACP-DES6)	cytosol	391	1	0,999	31	565	540	565	41	111	94	107	124	88	38	106	88	102	121	85	41	111	94	107	124	88	1564060	4724940	3394210	4992720	3710240	4708150	432614	780096	698253	634057	683994	731282
1	AT4G16210.1		AT4G16210	Enoyl-CoA hydratase/isomerase (ECHIA)	peroxisome	265	1	0,999	38	565	565	565	45	67	43	136	152	122	45	67	43	136	152	122	45	67	43	136	152	122	1586670	2127630	1630300	10525200	8447000	4989000	255295	322395	272710	803340	714436	625177
1	AT3G58840.1	AT3G58840.2	AT3G58840	Peroxisomal and mitochondrial division factor 1 (PMD1)	mitochondrion	318	1	0,999	47	564	0	564	70	88	67	107	120	112	0	0	0	0	0	0	70	88	67	107	120	112	2739190	2931780	3117530	5292740	5863190	5551600	352890	371426	410369	333067	428341	342386
1	AT3G54980.1	AT3G54980.2	AT3G54980	Pentatricopeptide repeat (PPR) superfamily protein	mitochondrion	851	1	0,999	50	561	0	561	88	93	83	86	115	96	0	0	0	0	0	0	88	93	83	86	115	96	2265700	2231710	2904090	4987120	4183170	3806760	393636	366783	478608	666484	545074	588846
1	ATMG00090.E		ATMG00090	RNA Edit ribosomal protein S3 family	mitochondrion	556	1	0,999	54	561	93	571	66	75	65	127	130	98	12	13	13	22	18	15	69	77	67	128	132	98	2600380	2684780	2277450	7526100	6496340	5409300	386953	359269	345573	478736	402960	391047
1	AT4G28220.1		AT4G28220	Alternative NAD(P)H dehydrogenase B1 (NDB1)	mitochondrion	571	1	0,999	32	558	77	601	89	101	80	88	107	93	13	15	9	16	17	7	97	111	89	91	116	97	2476380	3058540	2302930	4656620	4444380	3859180	346997	413652	402271	479093	497238	438223
1	AT2G43090.1		AT2G43090	Aconitase/3-isopropylmalate dehydratase protein	plastid	251	1	0,999	19	557	49	557	65	98	100	96	94	104	3	11	8	9	8	10	65	98	100	96	94	104	2269060	3505740	3297610	6520040	6191640	5370370	470213	709422	665310	864965	750717	844731
1	AT4G00290.1		AT4G00290	Mechanosensitive ion channel 1 (MSL1)	mitochondrion	497	1	0,999	24	557	455	557	105	112	95	75	87	83	79	87	70	68	75	76	105	112	95	75	87	83	3329490	2963430	2832130	3207660	2765690	2886110	672767	505316	565488	601709	454810	458233
1	AT4G15640.1	AT4G15640.2	AT4G15640	unknown protein;BEST Arabidopsis thaliana protein match is: unknown protein (TAIR:AT3G21465.1);Has 38 Blast hits to 38 proteins in 14 species: Archae - 0;Bacteria - 0;Metazoa - 0;Fungi - 0;Plants - 38;Viruses - 0;Other Eukaryotes - 0 (source: NCBI BLink).	mitochondrion	390	1	0,999	31	557	0	557	61	84	73	120	112	107	0	0	0	0	0	0	61	84	73	120	112	107	2945880	3685710	3191250	5927660	5654640	4740760	636977	687696	639186	769828	787319	663649
1	AT4G30000.1	AT4G30000.2	AT4G30000	Bifunctional hydroxymethyl-dihydropterin-pyrophosphokinase & dihydropteroate synthase	mitochondrion	554	1	0,999	37	556	0	556	72	95	68	100	125	96	0	0	0	0	0	0	72	95	68	100	125	96	2175490	2522260	2292630	4956180	5592900	4159030	260539	246991	275928	365077	389572	329571
1	AT1G53460.1		AT1G53460	BEST Arabidopsis thaliana protein match is: Ran BP2/NZF zinc finger-like superfamily protein (TAIR:AT1G70650.2);Has 485 Blast hits to 413 proteins in 88 species: Archae - 11;Bacteria - 27;Metazoa - 119;Fungi - 17;Plants - 101;Viruses - 2;Other Eukaryotes - 208 (source: NCBI BLink).	mitochondrion	314	1	0,999	34	555	550	555	74	78	71	107	118	107	74	78	71	106	115	106	74	78	71	107	118	107	2002920	2064540	2321000	3922640	3893850	3436420	257470	266046	300319	312579	283322	312512
1	AT5G64670.1		AT5G64670	Ribosomal protein L15 family	mitochondrion	281	1	0,999	24	554	554	554	65	75	48	119	133	114	65	75	48	119	133	114	65	75	48	119	133	114	2489770	2164230	2239200	8744380	9127130	7301660	503941	526886	518017	786502	814684	858821
1	AT2G19080.1		AT2G19080	Metaxin-related	mitochondrion	315	1	0,999	18	552	236	552	80	78	85	109	100	100	37	32	34	55	34	44	80	78	85	109	100	100	4287920	3870150	3947190	8352440	6961440	6543380	951442	894153	843302	1920970	1488160	1606910
1	AT3G48170.1		AT3G48170	ALDH10A9 aldehyde dehydrogenase 10A9	peroxisome	503	1	0,999	33	552	513	552	67	82	56	102	140	105	59	72	49	99	133	101	67	82	56	102	140	105	1579810	1891200	1382410	5711590	7805700	4461170	254139	266199	219271	585301	572018	526007
1	AT5G27600.1		AT5G27600	Long chain acyl-CoA synthetase (LACS6)	peroxisome	700	1	0,999	46	552	552	619	70	73	64	120	133	92	70	73	64	120	133	92	79	84	75	132	144	105	1949290	2189910	1928200	4897120	4551300	4303440	318206	297726	296896	598097	351922	581495
1	AT2G42450.1		AT2G42450	alpha/beta-Hydrolases superfamily protein	mitochondrion	546	1	0,999	51	551	551	551	99	111	114	73	82	72	99	111	114	73	82	72	99	111	114	73	82	72	2882060	2536870	2621370	2939960	3727830	2641040	263671	245683	247185	213119	216596	245610
1	AT3G19740.1		AT3G19740	P-loop containing nucleoside triphosphate hydrolases superfamily protein	mitochondrion	993	1	0,999	92	551	543	1068	87	109	100	76	95	84	87	105	96	76	95	84	151	196	178	173	193	177	3218410	2857640	3183040	4791230	4071660	3728220	557032	604636	646394	710313	639796	653936
1	AT4G05160.1		AT4G05160	Encodes aAcyl-CoA synthetase (ACS6)	peroxisome	544	1	0,999	37	551	546	551	48	66	62	130	137	108	48	66	62	129	135	106	48	66	62	130	137	108	1412270	1417190	1522540	5262560	4378260	4615830	169601	170851	170220	453371	337503	347746
1	AT5G64050.1		AT5G64050	ATERS, OVA3, ERS glutamate tRNA synthetase	plastid,mitochondrion	570	1	0,999	36	550	550	550	87	95	82	97	104	85	87	95	82	97	104	85	87	95	82	97	104	85	2700350	2681050	2650490	3208630	2848760	2727320	228914	217916	247502	260526	249895	275011
1	AT5G65020.1		AT5G65020	ANNAT2 annexin 2	plasma membrane,cytosol	317	1	0,999	39	549	75	549	67	112	68	96	109	97	12	11	10	12	13	17	67	112	68	96	109	97	2024820	3775240	2243960	3846330	3740890	3619690	220993	370875	247195	288367	269372	265430
1	AT5G02050.1		AT5G02050	Mitochondrial glycoprotein family protein	mitochondrion	267	1	0,999	13	548	548	548	135	139	97	60	66	51	135	139	97	60	66	51	135	139	97	60	66	51	6443900	5801300	5409460	5808880	6387830	3048210	2574170	2417040	2414450	1074730	874167	853314
1	AT1G14620.1		AT1G14620	DECOY decoy	mitochondrion	233	1	0,999	26	546	37	546	86	129	98	82	81	70	4	8	9	7	6	3	86	129	98	82	81	70	3715710	4710640	4067180	5451620	5275490	4549010	695204	805557	710004	470793	601361	623155
1	AT1G34430.1		AT1G34430	EMB3003 2-oxoacid dehydrogenases acyltransferase family protein	plastid	465	1	0,999	32	545	545	627	44	111	62	97	114	117	44	111	62	97	114	117	47	128	74	114	129	135	1204880	2646890	1761050	3972280	3397660	3990550	263979	470240	356275	436038	347210	470890
1	AT5G51740.1	AT5G51740.2	AT5G51740	Mitochondrial ATP-independend protease (OMA1)	mitochondrion	442	1	0,999	29	542	0	542	90	99	81	94	88	90	0	0	0	0	0	0	90	99	81	94	88	90	3577030	2996150	3381640	5200220	4049530	3818840	576078	456062	538557	482000	363921	422005
1	AT3G52950.1	AT3G52950.2	AT3G52950	CBS / octicosapeptide/Phox/Bemp1 (PB1) domains-containing protein	mitochondrion	556	1	0,999	38	541	0	541	82	88	87	92	102	90	0	0	0	0	0	0	82	88	87	92	102	90	2213280	1987330	2529630	4550460	4157710	3942570	261054	249943	285271	459545	455101	498749
1	AT4G16800.1		AT4G16800	ATP-dependent caseinolytic (Clp) protease/crotonase family protein	mitochondrion	301	1	0,999	25	540	540	540	73	82	64	95	117	109	73	82	64	95	117	109	73	82	64	95	117	109	3138310	3594500	2926690	6602630	7734020	5931050	615019	739824	528241	970441	842097	827711
1	AT1G48650.1	AT1G48650.2	AT1G48650	DEA(D/H)-box RNA helicase family protein	mitochondrion	1197	1	0,999	69	539	0	539	97	101	97	84	93	67	0	0	0	0	0	0	97	101	97	84	93	67	1952750	2236230	2350730	2342980	2339260	1839290	185488	175218	207325	217304	214940	242539
1	AT3G49490.1		AT3G49490	unknown protein;Has 722 Blast hits to 186 proteins in 64 species: Archae - 0;Bacteria - 30;Metazoa - 72;Fungi - 48;Plants - 38;Viruses - 0;Other Eukaryotes - 534 (source: NCBI BLink).	nucleus	953	1	0,999	48	539	539	539	92	99	78	90	85	95	92	99	78	90	85	95	92	99	78	90	85	95	2621390	2161720	1976030	2782660	2749650	2645600	257724	216829	211899	206650	215451	244245
1	AT4G31990.1	AT4G31990.2, AT4G31990.3, AT4G31990.4	AT4G31990	ASP5, AAT3, ATAAT1 aspartate aminotransferase 5	plastid	453	1	0,999	42	539	0	583	62	72	76	113	121	95	0	0	0	0	0	0	71	79	86	121	125	101	2175650	2695580	2584360	6212850	5600310	4370060	221012	282226	301541	424742	417038	364880
1	AT3G10050.1		AT3G10050	L-O-methylthreonine resistant 1 (OMR1)	plastid	592	1	0,999	41	537	537	537	65	118	94	88	95	77	65	118	94	88	95	77	65	118	94	88	95	77	2052090	2672170	2448700	3156140	3907930	2280060	238412	362020	337854	378561	342781	357308
1	AT5G65110.1		AT5G65110	Acyl-CoA oxidase (ACX2)	peroxisome	692	1	0,999	46	537	83	537	62	78	81	108	112	96	10	11	8	18	21	15	62	78	81	108	112	96	1792730	2047640	2283250	6634710	3769920	3034140	365602	380177	389983	462083	400367	466567
1	AT5G56730.1		AT5G56730	Insulinase (Peptidase family M16) protein	mitochondrion	956	1	0,999	53	536	536	536	71	102	93	100	89	81	71	102	93	100	89	81	71	102	93	100	89	81	2423450	3211500	2783150	3990520	3438220	3190070	286527	330805	347045	524403	428368	461481
1	AT1G48850.1		AT1G48850	Chorismate synthase / 5-enolpyruvylshikimate-3-phosphate phospholyase	plastid	436	1	0,999	21	534	127	534	77	99	82	86	82	108	16	19	17	26	23	26	77	99	82	86	82	108	2155420	2560610	2889630	4962280	3816110	4110540	391765	410254	498005	715343	582764	669521
1	AT1G16000.1		AT1G16000	GAG1 protein	mitochondrion	86	1	0,999	12	533	341	533	79	105	85	77	94	93	35	45	42	65	77	77	79	105	85	77	94	93	1727790	1348950	1528590	2384890	2875540	3106000	614048	424289	583976	782973	948691	871683
1	AT1G11580.1		AT1G11580	methylesterase PCR A (PMEPCRA)	extracellular	557	1	0,999	36	532	3	532	82	121	91	75	89	74	0	1	0	0	2	0	82	121	91	75	89	74	2739410	4776500	4577580	3359980	3021270	3171020	609625	984245	750811	375141	370040	434054
1	AT4G33760.1		AT4G33760	tRNA synthetase class II (D, K and N) family protein	plastid	664	1	0,999	45	532	39	532	88	97	101	73	96	77	14	9	12	1	1	2	88	97	101	73	96	77	3222060	3613440	3234930	2854130	3513220	2608280	356734	339071	370136	426810	435643	335007
1	AT4G35090.1		AT4G35090	Catalase 2 (Cat2)	peroxisome	492	1	0,999	45	532	0	1274	43	72	36	132	128	121	0	0	0	0	0	0	100	147	91	298	326	312	1491710	2526180	1360180	10995300	8829530	9207520	699877	803018	645761	2481620	1947350	2358390
1	AT5G44340.1		AT5G44340	TUB4 tubulin beta chain 4	cytosol	444	1	0,999	27	532	43	885	112	108	82	82	85	63	7	6	8	7	9	6	170	173	136	141	148	117	2928840	2927430	2040590	2443610	2252900	1809400	688349	592883	458994	477104	372336	404734
1	AT1G63770.3	AT1G63770.4, AT1G63770.6, AT1G63770.7	AT1G63770	Peptidase M1 family protein	plastid	987	1	0,999	62	531	0	531	80	125	90	66	98	72	0	0	0	0	0	0	80	125	90	66	98	72	2438220	2995890	2773700	2191660	2883140	1957120	225259	209724	246286	235851	220362	193517
1	AT3G18240.1	AT3G18240.2	AT3G18240	Ribosomal protein S24/S35 family	mitochondrion	419	1	0,999	43	531	0	531	79	99	84	81	102	86	0	0	0	0	0	0	79	99	84	81	102	86	3028020	3508820	3433860	6753980	6170180	6221400	788687	837680	848937	873882	713513	753589
1	AT3G22370.1		AT3G22370	Alternative oxidase 1A (AOX1A)	mitochondrion	354	1	0,999	33	529	257	529	143	94	120	61	66	45	77	38	59	27	38	18	143	94	120	61	66	45	5494930	2599010	4179340	2578330	3107670	1922110	1119620	546690	861402	277116	225445	304396
1	AT3G29970.1	AT3G29970.2, AT3G29970.3	AT3G29970	NADH:ubiquinone oxidoreductase subunit (MLRQ)	mitochondrion	87	1	0,999	14	528	0	528	115	96	74	81	80	82	0	0	0	0	0	0	115	96	74	81	80	82	5885620	4161680	3957130	11408300	10939200	11174600	2418510	1794750	2087390	2352540	2308910	2672360
1	AT3G58750.1		AT3G58750	Citrate synthase (CSY2)	peroxisome	514	1	0,999	39	528	491	848	59	68	60	111	125	105	55	63	53	104	118	98	94	104	94	186	207	163	1842950	1818410	1725810	6810520	5917170	6590110	323158	319701	292234	645004	609201	629699
1	AT2G23170.1		AT2G23170	GH3.3 Auxin-responsive GH3 family protein	mitochondrion	595	1	0,999	39	527	331	527	75	104	104	77	88	79	49	65	71	48	51	47	75	104	104	77	88	79	1941790	2576910	2596040	2690770	2461490	2064610	199308	230832	233359	220967	207720	198353
1	AT2G36880.1	AT2G36880.2	AT2G36880	MAT3 methionine adenosyltransferase 3	cytosol	390	1	0,999	33	525	0	525	84	148	70	83	87	53	0	0	0	0	0	0	84	148	70	83	87	53	2342480	4114500	2094840	3352450	3151300	2130700	275194	412854	267214	343354	358605	260714
1	AT3G02780.1		AT3G02780	IPP2, IPIAT1, IDI2 isopentenyl pyrophosphate:dimethylallyl pyrophosphate isomerase 2	mitochondrion	284	1	0,999	31	525	56	525	76	82	82	97	111	77	11	13	19	4	4	5	76	82	82	97	111	77	4549710	3787440	4586320	4975280	4594350	4072690	1179800	906850	1205500	623207	511321	688221
1	AT3G08950.1		AT3G08950	Cytochrome c oxidase assembly protein (HCC1)	mitochondrion	334	1	0,999	23	523	523	523	81	72	67	94	117	92	81	72	67	94	117	92	81	72	67	94	117	92	3098370	2793820	2876640	6139790	6763490	5252260	902239	797162	813585	559097	573434	585062
1	AT2G35605.1		AT2G35605	SWIB/MDM2 domain superfamily protein	mitochondrion	109	1	0,999	15	522	522	522	40	57	39	119	133	134	40	57	39	119	133	134	40	57	39	119	133	134	2117380	2130970	1933870	21677200	19612400	17458500	553854	515249	513066	4480740	3944120	3905920
1	AT1G23310.1		AT1G23310	Alanine-2-oxoglutarate aminotransferase	peroxisome	481	1	0,999	41	521	69	521	74	80	55	110	97	105	9	3	5	18	14	20	74	80	55	110	97	105	1829580	1701450	1518800	4617600	3410630	4028170	268924	245071	241772	425730	287623	392650
1	AT1G75330.1		AT1G75330	OTC ornithine carbamoyltransferase	plastid	375	1	0,999	31	519	519	519	48	74	59	112	121	105	48	74	59	112	121	105	48	74	59	112	121	105	2018340	2912590	2650660	7437960	6503720	5855080	427802	521541	472957	744310	682604	700248
1	AT2G43360.1		AT2G43360	Biotin synthase 2 (BIO2)	mitochondrion	378	1	0,999	31	519	519	519	68	88	88	99	90	86	68	88	88	99	90	86	68	88	88	99	90	86	2999360	3401160	3855560	5106650	5133420	4358450	453205	519289	574587	576007	539300	586705
1	AT3G13490.1		AT3G13490	OVA5, ATKRS-2 Lysyl-tRNA synthetase, class II	plastid,mitochondrion	602	1	0,999	50	519	519	519	88	93	89	82	97	70	88	93	89	82	97	70	88	93	89	82	97	70	3147390	2836570	3405170	3252440	3194580	2188470	306374	300542	332488	247704	203375	215482
1	AT4G15940.1		AT4G15940	Fumarylacetoacetate hydrolase family protein	mitochondrion	222	1	0,999	18	518	448	518	72	90	60	83	142	71	63	82	47	67	130	59	72	90	60	83	142	71	3964690	3463110	3395150	7515070	6734950	6001480	1342900	1062150	1223790	2584740	2231310	1593380
1	AT1G59610.1		AT1G59610	Dynamin related protein 2B (DRP2B)	plasma membrane	920	1	0,999	62	517	202	517	98	104	45	89	86	95	38	43	10	34	34	43	98	104	45	89	86	95	2195830	2176640	1167470	2492230	2460920	2289340	212236	208056	159402	268132	205485	235671
1	AT5G62390.1		AT5G62390	ATBAG7, BAG7 BCL-2-associated athanogene 7	endoplasmic reticulum	446	1	0,999	52	517	517	575	68	87	48	105	107	102	68	87	48	105	107	102	86	97	56	116	112	108	2531640	3790900	1407710	5304060	3914960	3317970	423988	359274	259654	394007	296003	348855
1	AT2G41600.3		AT2G41600	Mitochondrial glycoprotein family protein	mitochondrion	207	1	0,999	27	516	0	516	78	112	77	75	97	77	0	0	0	0	0	0	78	112	77	75	97	77	2761050	3059820	2808410	4742950	5144930	3212800	531204	519578	488040	575143	485863	423731
1	AT3G29320.1		AT3G29320	Alpha-glucan phosphorylase 1 (PHS1)	plastid	962	1	0,999	59	516	493	516	57	87	62	111	108	91	52	82	56	111	104	88	57	87	62	111	108	91	1154790	2292500	1411600	3681820	3123880	2842990	143426	196951	170218	202599	170083	211834
1	AT5G20830.1	AT5G20830.2, AT5G20830.3	AT5G20830	Sucrose synthase 1 (SUS1)	cytosol	808	1	0,999	73	516	0	800	92	133	87	77	80	47	0	0	0	0	0	0	138	196	142	122	115	87	2787050	3002820	2532110	2160790	2120740	1314750	197677	188129	178610	152596	137698	159171
1	AT2G17420.1	AT2G17420.2	AT2G17420	NTRA, ATNTRA, NTR2 NADPH-dependent thioredoxin reductase A	peroxisome	378	1	0,999	23	515	0	515	87	104	86	86	95	57	0	0	0	0	0	0	87	104	86	86	95	57	3501780	2948880	3402080	4152780	3863040	2451920	763635	654056	723003	651898	574745	565760
1	AT5G51540.1		AT5G51540	Mitochondrial ATP-independend protease (OCT1)	mitochondrion	706	1	0,999	37	514	514	514	87	109	80	88	86	64	87	109	80	88	86	64	87	109	80	88	86	64	2104530	1989880	1521880	3196110	2689750	2530500	221622	213016	190123	400298	274800	332196
1	AT2G35010.1	AT2G35010.2	AT2G35010	Thioredoxin O1 (TO1)	mitochondrion	194	1	0,999	14	513	0	513	87	101	96	83	63	83	0	0	0	0	0	0	87	101	96	83	63	83	5234780	4719130	5873090	7505960	6749300	6774890	1672150	1395160	1640890	1605160	1142480	1661530
1	AT4G36400.1	AT4G36400.2	AT4G36400	FAD-linked oxidases family protein	mitochondrion	559	1	0,999	42	513	0	513	79	98	83	80	91	82	0	0	0	0	0	0	79	98	83	80	91	82	2874360	2474420	2936130	4190090	3884880	3274680	525565	454072	504402	391011	332245	327084
1	AT4G02820.1		AT4G02820	Pentatricopeptide repeat (PPR) superfamily protein	mitochondrion	532	1	0,999	45	512	512	512	74	99	97	72	88	82	74	99	97	72	88	82	74	99	97	72	88	82	2155070	2247920	2361460	3138730	2970270	2907880	264628	262249	286623	291413	220734	290675
1	AT4G10750.1		AT4G10750	Phosphoenolpyruvate carboxylase family protein	plastid	358	1	0,999	22	512	512	512	46	76	56	109	117	108	46	76	56	109	117	108	46	76	56	109	117	108	1546530	2282880	1904070	4317830	4138450	3957560	282256	350504	314212	448153	445031	433363
1	AT5G67590.1		AT5G67590	NADH:ubiquinone oxidoreductase subunit (FRO1)	mitochondrion	154	1	0,999	24	511	511	511	35	30	33	132	153	128	35	30	33	132	153	128	35	30	33	132	153	128	2910600	2466270	2472270	19982900	17708800	16658400	977564	976725	1007870	2994750	2709090	2994320
1	AT1G71260.1		AT1G71260	Whirly 2 (WHY2)	mitochondrion	238	1	0,999	24	509	509	509	64	79	61	91	117	97	64	79	61	91	117	97	64	79	61	91	117	97	2759350	2431390	2702170	6170580	5747350	5180040	433650	438982	458391	714354	602394	752912
1	AT1G20510.1		AT1G20510	OPC-8:0 CoA ligase1 (OPCL1)	peroxisome	546	1	0,999	42	508	44	513	48	67	51	114	114	114	0	6	2	12	13	11	48	67	51	115	116	116	1551150	1700020	1499170	5068470	4224650	4575960	252324	245325	230106	386614	373039	441204
1	AT2G31170.1		AT2G31170	SYCO ARATH Cysteinyl-tRNA synthetase, class Ia family protein	plastid	563	1	0,999	37	508	112	508	88	99	94	77	84	66	20	25	23	15	13	16	88	99	94	77	84	66	2574080	2335990	2718360	3989910	3330350	3126440	336708	282831	343239	339960	334082	329580
1	AT5G38530.1		AT5G38530	TSBtype2 tryptophan synthase beta type 2	plastid	506	1	0,999	23	507	507	507	67	77	92	96	105	70	67	77	92	96	105	70	67	77	92	96	105	70	1880250	1587530	2321300	3354620	3146670	2008040	227495	180338	248352	294755	291846	233575
1	AT5G41210.1		AT5G41210	Glutathione S-transferase 1 (theta class, GST10)	peroxisome	245	1	0,999	34	506	380	506	45	57	42	122	152	88	27	36	32	95	124	66	45	57	42	122	152	88	1549130	2525540	1613880	7713110	7979240	5678310	318736	408550	320818	880378	831625	754155
1	AT1G13280.1		AT1G13280	Allene oxide cyclase 4 (AOC4)	plastid	254	1	0,999	18	505	443	505	63	85	85	90	91	91	54	76	73	78	77	85	63	85	85	90	91	91	4571200	4653590	5528830	7015990	5546420	6912330	1255000	1450430	1763560	947534	813535	881693
1	AT1G22800.1		AT1G22800	S-adenosyl-L-methionine-dependent methyltransferases superfamily protein	mitochondrion	355	1	0,999	29	505	505	505	82	86	82	86	84	85	82	86	82	86	84	85	82	86	82	86	84	85	2649880	2520420	2595090	5317410	5004560	4597860	447029	458621	445793	743031	637775	641673
1	AT1G80600.1		AT1G80600	WIN1 HOPW1-1-interacting 1	plastid	457	1	0,999	35	505	505	505	70	93	82	82	103	75	70	93	82	82	103	75	70	93	82	82	103	75	1860250	2817470	2788370	3289840	3177730	2467530	330394	455670	436683	438247	416611	386058
1	AT1G33120.1	AT1G33140.1	AT1G33120	Ribosomal protein L6 family	cytosol	194	1	0,999	27	503	0	503	77	102	65	86	100	73	0	0	0	0	0	0	77	102	65	86	100	73	2645190	3285250	1941990	3623450	3340720	2416660	335092	383903	274667	357347	355372	237913
1	AT3G18580.1		AT3G18580	Nucleic acid-binding, OB-fold-like protein	mitochondrion	217	1	0,999	20	502	502	502	61	81	76	96	87	101	61	81	76	96	87	101	61	81	76	96	87	101	2645930	2757200	2797410	5505730	4688850	4505520	385893	466934	417389	769690	631708	637719
1	AT2G31955.1	AT2G31955.2, AT2G31955.5	AT2G31955	Cofactor of nitrate reductase and xanthine dehydrogenase 2 (CNX2)	mitochondrion	390	1	0,999	36	500	0	500	91	83	85	80	93	68	0	0	0	0	0	0	91	83	85	80	93	68	3732650	2534350	3213840	3840900	3876760	3699450	523036	388859	512722	448827	343974	394555
1	AT5G26030.1	AT5G26030.2	AT5G26030	Ferrochelatase 1 (FC1)	plastid	466	1	0,999	32	499	0	499	87	96	91	75	82	68	0	0	0	0	0	0	87	96	91	75	82	68	2833750	3071810	2618620	3042450	3466630	2430130	295932	284210	281644	264248	305123	281678
1	AT5G58420.1		AT5G58420	Ribosomal protein S4 (RPS4A) family protein	cytosol	262	1	0,999	32	499	1	499	65	80	55	96	112	91	0	0	0	0	1	0	65	80	55	96	112	91	2717730	3350900	2202650	4922510	4669360	4313150	384825	494193	317296	374883	414798	471921
1	AT3G28700.1		AT3G28700	Protein of unknown function (DUF185)	mitochondrion	471	1	0,999	26	497	0	497	56	73	54	94	120	100	0	0	0	0	0	0	56	73	54	94	120	100	1928170	2255360	1959250	5135920	4766830	5425570	332069	365909	360457	507091	465622	466715
1	AT3G01790.1	AT3G01790.2	AT3G01790	Ribosomal protein L13 family protein	mitochondrion	205	1	0,999	35	496	0	496	57	76	53	99	116	95	0	0	0	0	0	0	57	76	53	99	116	95	2454070	2772180	2473300	7195320	7713160	6972560	578929	583952	643526	727138	750982	732086
1	AT5G08610.1		AT5G08610	Pigment defective 340 (PDE340)	plastid	850	1	0,999	53	496	354	496	64	62	97	86	109	78	35	40	70	68	75	66	64	62	97	86	109	78	1611770	1783340	2256770	2722770	2620850	2361330	180034	171387	209990	227517	208781	231393
1	AT1G71310.1	AT1G71310.2	AT1G71310	Organellar DNA-binding protein 1 (ODB1)	mitochondrion	176	1	0,999	19	495	0	495	89	87	70	77	80	92	0	0	0	0	0	0	89	87	70	77	80	92	4665460	3810740	4629610	6133230	5485280	4936670	780249	620039	763055	1021030	876871	755698
1	AT1G17350.1	AT1G17350.3, AT1G17350.4, AT1G17350.5	AT1G17350	NADH:ubiquinone oxidoreductase subunit (intermediate-associated protein 30)	mitochondrion	227	1	0,999	19	494	0	494	61	80	64	98	111	80	0	0	0	0	0	0	61	80	64	98	111	80	1822430	1904440	1959960	3507250	3276250	2801840	591666	527359	607393	516987	428935	589549
1	AT2G06050.1	AT2G06050.2, AT2G06050.3	AT2G06050	OPR3, DDE1 oxophytodienoate-reductase 3	peroxisome	391	1	0,999	29	494	0	494	58	72	60	99	85	120	0	0	0	0	0	0	58	72	60	99	85	120	1060500	1232330	1048180	3190320	3022960	2942310	174215	168316	174466	251799	208157	291616
1	AT4G37870.1		AT4G37870	Phosphoenolpyruvate carboxykinase (PCK1)	cytosol	671	1	0,999	44	493	379	493	89	115	64	84	77	64	69	88	48	65	58	51	89	115	64	84	77	64	2510100	2908140	2138780	2600470	1262180	2198180	236222	250336	234567	193199	162606	188396
1	AT5G56940.1		AT5G56940	Ribosomal protein S16 family protein	mitochondrion	135	1	0,999	20	493	493	493	48	53	56	96	130	110	48	53	56	96	130	110	48	53	56	96	130	110	1678100	1655830	1724970	5910560	6059230	4898820	713836	679246	708425	1020170	597185	843227
1	AT5G17770.1		AT5G17770	NADH:cytochrome (Cyt) b5 reductase (CBR1)	endoplasmic reticulum	281	1	0,999	27	491	491	491	73	89	73	80	81	95	73	89	73	80	81	95	73	89	73	80	81	95	3311450	3039020	2955910	4916870	4369970	4629100	655414	550972	587665	540275	537516	512250
1	AT1G15690.1		AT1G15690	Proton-translocating pyrophosphatase (AVP1)	vacuole	770	1	0,999	23	490	185	490	87	87	52	89	69	106	43	32	22	34	21	33	87	87	52	89	69	106	3860300	4080930	2286390	4523230	3822510	4702760	608371	539167	373317	753324	536582	790235
1	AT2G38660.1	AT2G38660.3, AT2G38660.4	AT2G38660	Amino acid dehydrogenase family protein	mitochondrion	352	1	0,999	29	490	0	490	72	77	71	93	114	63	0	0	0	0	0	0	72	77	71	93	114	63	3242700	2778960	2751410	5102150	4982840	2842670	487072	440884	462277	448642	455728	381295
1	AT1G59870.1		AT1G59870	ATP binding cassette G36 (ABCG36)	plasma membrane	1469	1	0,999	62	489	248	489	135	84	83	48	59	80	64	39	49	27	31	38	135	84	83	48	59	80	2979450	1832100	1881030	1238790	1290980	1385230	190469	139487	146236	121447	109335	138461
1	AT3G47630.2	AT3G47630.3, AT3G47630.6	AT3G47630	Translocator assembly/maintenance protein	mitochondrion	332	1	0,999	37	489	0	489	79	92	87	81	104	46	0	0	0	0	0	0	79	92	87	81	104	46	3753130	3044520	3319540	3805280	4032690	2402800	385389	342592	342200	351851	412677	448424
1	AT1G70570.1		AT1G70570	anthranilate phosphoribosyltransferase, putative	plastid	595	1	0,999	51	488	26	488	66	84	66	97	108	67	3	3	1	8	8	3	66	84	66	97	108	67	2148660	2351270	2620810	3039790	3275780	2278680	349448	371923	402700	482393	471067	426517
1	AT3G15660.1	AT3G15660.2	AT3G15660	Glutaredoxin 4 (GRX4)	mitochondrion	169	1	0,999	18	487	0	487	46	46	54	105	121	115	0	0	0	0	0	0	46	46	54	105	121	115	2369280	2528680	2720080	12861300	11286700	9602610	691776	874275	855588	2171320	1838510	1412940
1	AT5G09770.1		AT5G09770	Ribosomal protein L17 family protein	mitochondrion	160	1	0,999	27	487	252	487	61	75	57	92	100	102	28	28	27	52	54	63	61	75	57	92	100	102	2246780	2749410	2415360	5095450	5206700	5329920	367889	479065	440265	569433	502321	540223
1	AT1G09300.1		AT1G09300	Protease ICP55A	mitochondrion	493	1	0,999	30	485	57	485	79	88	74	72	84	88	11	15	8	8	10	5	79	88	74	72	84	88	3115700	2510420	2630990	2950550	2636840	2825420	358462	275285	307497	342217	314589	329269
1	AT2G31140.1		AT2G31140	Peptidase S24/S26A/S26B/S26C family protein (IMP2)	mitochondrion	205	1	0,999	23	484	472	484	101	105	102	61	54	61	97	100	99	61	54	61	101	105	102	61	54	61	4071690	4135140	4006920	3902370	2448380	3488600	726810	721545	710857	737330	644332	716779
1	AT4G19710.2		AT4G19710	Bifunctional aspartate kinase/homoserine dehydrogenase (AK-HSDH2)	plastid	916	1	0,999	63	483	95	662	49	69	62	99	103	101	16	17	11	19	16	16	64	105	83	132	143	135	1292230	1770450	1418590	2914520	2445850	2679130	162387	213968	197402	249258	258962	196867
1	AT1G56560.1		AT1G56560	Alkaline/neutral invertase A (INVA)	mitochondrion	616	1	0,999	32	481	371	481	92	114	89	69	61	56	68	79	65	62	48	49	92	114	89	69	61	56	2986440	2834860	2668320	2646880	2062090	2170170	315332	290659	338656	244257	239593	272247
1	AT4G30930.1		AT4G30930	Ribosomal protein L21 family	mitochondrion	270	1	0,999	22	481	481	481	74	86	77	85	78	81	74	86	77	85	78	81	74	86	77	85	78	81	3364460	4021960	3719330	5132030	5015040	4711850	822538	754977	768018	877108	662886	995870
1	AT2G02050.1		AT2G02050	NADH:ubiquinone oxidoreductase subunit (B18)	mitochondrion	103	1	0,999	17	480	480	480	22	19	14	140	141	144	22	19	14	140	141	144	22	19	14	140	141	144	283907	290528	287933	12411100	10690000	10530500	103736	110703	103536	2170200	1765660	1894900
1	AT4G08900.1		AT4G08900	Arginase (ARGAH1)	mitochondrion	342	1	0,999	26	479	287	479	98	100	81	63	64	73	59	60	51	37	31	49	98	100	81	63	64	73	2901540	2928740	2759050	3366290	3007030	3124440	406316	377354	389590	517830	435692	462890
1	AT5G07320.1		AT5G07320	Mitochondrial ATP-Mg/Pi transporter	mitochondrion	479	1	0,999	44	479	346	479	66	69	65	91	88	100	44	51	44	68	69	70	66	69	65	91	88	100	4550740	1987760	1623200	3251920	3005220	6653310	601436	540752	559055	611449	549719	686552
1	AT1G52760.1		AT1G52760	Lysophospholipase 2 (LYSOPL2)	peroxisome	332	1	0,999	21	478	478	478	73	67	70	89	78	101	73	67	70	89	78	101	73	67	70	89	78	101	3904330	2593080	3552730	4676070	4064830	4935880	627733	448972	595648	751670	579159	831491
1	AT5G02130.1		AT5G02130	NDP1 Tetratricopeptide repeat (TPR)-like superfamily protein	mitochondrion	420	1	0,999	30	478	478	478	89	89	71	68	83	78	89	89	71	68	83	78	89	89	71	68	83	78	2533730	2261220	1971770	3167570	2793080	5494270	493950	390159	369163	414325	407334	473700
1	AT5G42080.1	AT5G42080.4	AT5G42080	Dynamin-like protein	cytosol	610	1	0,999	61	477	0	477	68	80	46	97	110	76	0	0	0	0	0	0	68	80	46	97	110	76	1802750	2164830	1784640	2704240	2426720	2071560	264369	255685	181586	258819	224684	275513
1	AT1G18630.1		AT1G18630	GR-RBP6 glycine-rich RNA-binding protein 6	mitochondrion	155	1	0,999	14	475	475	475	60	80	62	93	90	90	60	80	62	93	90	90	60	80	62	93	90	90	1695140	1795250	1810290	4605560	4653780	4120040	530342	604081	541585	730786	695666	639813
1	AT1G48420.1	AT1G48420.2, AT1G48420.3	AT1G48420	D-CDES, ATACD1, ACD1 D-cysteine desulfhydrase	plastid	401	1	0,999	31	475	0	475	74	84	78	73	99	67	0	0	0	0	0	0	74	84	78	73	99	67	2078410	2067130	1950200	2828130	2856990	2433850	263398	258117	243484	268785	253958	258780
1	AT2G47380.1	AT2G47380.2	AT2G47380	Cytochrome c oxidase subunit (COX5c)	mitochondrion	64	1	0,999	10	474	0	474	86	97	97	58	79	57	0	0	0	0	0	0	86	97	97	58	79	57	3407790	4844310	3989540	4121610	4865400	3101840	968003	1353930	1163410	793757	949858	722399
1	AT4G30010.1		AT4G30010	ATP synthase subunit (ATP17)	mitochondrion	90	1	0,999	16	474	474	474	106	81	74	71	68	74	106	81	74	71	68	74	106	81	74	71	68	74	7665970	9192710	7286460	14415300	9780500	14103400	1819990	1701100	1488200	2595240	2488500	2682960
1	AT4G23100.1	AT4G23100.3	AT4G23100	RML1, PAD2, GSH1, CAD2, ATECS1, GSHA glutamate-cysteine ligase	plastid	522	1	0,999	31	473	0	473	55	81	61	90	101	85	0	0	0	0	0	0	55	81	61	90	101	85	2042020	2500770	2367830	6171530	6344630	5074680	345194	363647	438176	673317	527909	540042
1	AT1G61980.1	AT1G61980.2, AT1G61980.3	AT1G61980	Mitochondrial transcription termination factor family protein	mitochondrion	418	1	0,999	43	472	0	477	63	77	69	87	90	86	0	0	0	0	0	0	65	78	71	87	90	86	2139830	2436340	2369950	3897190	3174360	3571560	371975	377968	430408	397735	328023	409156
1	AT5G17790.1		AT5G17790	Organelle Zinc finger 1 (OZ1, VAR3)	mitochondrion	758	1	0,999	48	472	472	472	66	69	59	90	112	76	66	69	59	90	112	76	66	69	59	90	112	76	1524770	1325290	1471220	2711850	3101310	2097470	146879	130451	171268	202079	210042	182024
1	AT1G48520.1		AT1G48520	GATB GLU-ADT subunit B	plastid	550	1	0,999	42	470	106	470	64	69	62	86	94	95	16	12	14	27	13	24	64	69	62	86	94	95	2451190	2373100	2615210	3456480	3121560	2913430	404096	399811	433689	414321	323334	388206
1	AT4G05530.1		AT4G05530	Short chain acyl-CoA dehydrogenase (SDRA, IBR1)	peroxisome	254	1	0,999	21	470	470	470	65	65	47	97	115	81	65	65	47	97	115	81	65	65	47	97	115	81	1523910	1714050	1604810	4344440	3407160	3067750	339262	358444	310560	722991	544378	548597
1	AT4G20360.1	AT4G20360.2	AT4G20360	RAB GTPase homolog E1B (RAB-E1B)	plastid	476	1	0,999	34	469	0	562	52	74	54	85	109	95	0	0	0	0	0	0	64	86	68	102	133	109	1008400	2387610	1461690	3467070	4211000	3094940	305671	487262	393313	327326	291342	307398
1	AT5G66120.2		AT5G66120	3-dehydroquinate synthase, putative	plastid	442	1	0,999	36	469	59	469	65	75	59	93	82	95	12	9	11	10	7	10	65	75	59	93	82	95	2577110	2860060	2509860	3907090	2950980	4238640	449671	485638	513741	389918	413800	448578
1	AT2G04940.1		AT2G04940	Scramblase-related	mitochondrion	392	1	0,999	25	467	467	467	79	89	77	74	94	54	79	89	77	74	94	54	79	89	77	74	94	54	3309420	3272140	2715940	3843570	4695130	2469430	721947	613571	505906	659754	705799	544063
1	ATCG00480.1		ATCG00480	Beta subunit of ATP synthase	plastid	498	1	0,999	28	467	467	732	30	58	35	101	111	132	30	58	35	101	111	132	75	119	72	137	156	173	685495	1000180	676024	2200150	2841700	3354450	104424	113540	97131,8	156512	157716	237460
1	AT3G16910.1		AT3G16910	Acetyl-CoA synthetase (AAE7)	peroxisome	569	1	0,999	38	465	465	465	59	75	52	94	97	88	59	75	52	94	97	88	59	75	52	94	97	88	1701400	2179740	1716310	5035610	3634820	4250520	234788	283740	261216	373796	299181	428932
1	AT3G54640.1		AT3G54640	Tryptophane synthase alpha chain (TSA1)	plastid	312	1	0,999	20	465	465	465	51	54	64	83	96	117	51	54	64	83	96	117	51	54	64	83	96	117	1771830	1723100	2302030	8740530	6460060	4530440	761823	691055	842511	1495260	1322000	1654740
1	AT4G34870.1		AT4G34870	Rotamase cyclophilin 5 (ROC5)	cytosol	172	1	0,999	18	465	381	487	68	105	75	62	77	78	56	92	66	50	57	60	73	109	81	63	79	82	2579920	2796740	2406320	5343900	4896850	5482410	626980	677971	573048	816570	813454	1099900
1	AT1G04040.1		AT1G04040	HAD superfamily, subfamily IIIB acid phosphatase	vacuole	271	1	0,999	35	464	376	464	14	72	17	114	148	99	14	70	16	83	114	79	14	72	17	114	148	99	393874	3297440	595550	8210280	9563420	6509550	202236	794366	232053	974156	815246	816414
1	AT1G80230.1		AT1G80230	Cytochrome c oxidase subunit (COX5B-2)	mitochondrion	171	1	0,999	16	464	464	628	68	81	82	79	80	74	68	81	82	79	80	74	93	131	119	99	103	83	3749440	4029190	3434340	6395390	5448720	4656650	1286670	1297980	1153670	1463800	1193300	1215320
1	AT5G13610.1		AT5G13610	Mitochondria-localized protein involved in ABI4-mediated mitochondrial retrograde signalling	mitochondrion	402	1	0,999	29	463	452	463	100	107	101	46	58	51	98	103	99	45	56	51	100	107	101	46	58	51	3291330	2771480	3210580	2585940	2187240	2265460	470303	401661	450951	420947	362505	332599
1	AT4G16450.1	AT4G16450.2	AT4G16450	NADH:ubiquinone oxidoreductase subunit	mitochondrion	106	1	0,999	12	462	0	462	50	62	42	109	80	119	0	0	0	0	0	0	50	62	42	109	80	119	3450840	2760790	2877000	11993800	8215550	11897700	1682340	1436380	1380890	2654930	1455630	2593820
1	AT2G22480.1		AT2G22480	PFK5 phosphofructokinase 5	plastid	537	1	0,999	34	461	420	461	54	86	85	86	83	67	52	81	74	76	79	58	54	86	85	86	83	67	2474140	3252760	3063260	2578600	2526210	2215820	522938	501066	559363	524314	504994	462172
1	AT5G39740.1	AT5G39740.2	AT5G39740	OLI7, RPL5B ribosomal protein L5 B	cytosol	301	1	0,999	36	461	0	461	49	55	45	100	116	96	0	0	0	0	0	0	49	55	45	100	116	96	1727420	2348580	1540200	5354880	5656490	4895310	278451	345146	228851	532263	539087	526174
1	AT1G01090.1		AT1G01090	Pyruvate dehydrogenase subunit (PDCE1 alpha)	plastid	428	1	0,999	39	459	459	459	43	78	51	90	111	86	43	78	51	90	111	86	43	78	51	90	111	86	861498	2149760	1652410	3939750	3776310	3462760	150462	225870	183905	317869	312053	310854
1	AT3G48140.1		AT3G48140	B12D protein	peroxisome	88	1	0,999	10	457	457	457	57	76	66	82	95	81	57	76	66	82	95	81	57	76	66	82	95	81	3044170	4435720	3905380	9574240	9042640	6472400	1179080	2366280	1832770	1639250	1348160	1571400
1	AT1G73980.1	AT1G73980.2, AT1G73980.3	AT1G73980	Triphosphate Tunnel Metalloenzyme (TTM1)	mitochondrion	643	1	0,999	51	456	0	456	47	63	35	117	111	83	0	0	0	0	0	0	47	63	35	117	111	83	1648140	1892470	1153080	3435190	3096930	2241300	234499	239362	215806	245768	262691	239271
1	AT5G23890.1		AT5G23890	GPI-anchored adhesin-like protein	plastid	946	1	0,999	57	456	31	456	55	89	60	80	92	80	3	5	4	8	6	5	55	89	60	80	92	80	1477310	2578410	1653290	2701760	2495020	2588070	120530	169714	130858	162310	155302	161820
1	AT3G15950.1		AT3G15950	NAI2 DNA topoisomerase-related	endoplasmic reticulum	772	1	0,999	65	455	26	455	92	113	69	57	71	53	5	5	4	4	5	3	92	113	69	57	71	53	2092650	2797430	1463630	1480550	1543660	1415040	152490	166048	137224	126056	104402	123002
1	AT1G20430.1		AT1G20430	unknown protein;Has 29 Blast hits to 29 proteins in 10 species: Archae - 0;Bacteria - 0;Metazoa - 0;Fungi - 0;Plants - 29;Viruses - 0;Other Eukaryotes - 0 (source: NCBI BLink).	mitochondrion	116	1	0,999	19	454	453	454	40	49	39	110	111	105	40	48	39	110	111	105	40	49	39	110	111	105	1273190	1310480	1201510	7805100	7146280	5560070	274848	241429	243725	1092420	1018480	1000670
1	AT3G27280.1	AT3G27280.2	AT3G27280	Prohibitin 4 (PHB4)	mitochondrion	279	1	0,999	35	454	0	2226	74	83	59	73	86	79	0	0	0	0	0	0	442	469	419	259	275	362	3361010	3449740	2897730	5128390	5777510	5274810	823795	841853	648534	1278050	1136340	1124970
1	AT3G56460.1		AT3G56460	GroES-like zinc-binding alcohol dehydrogenase family protein	peroxisome	348	1	0,999	24	453	453	453	45	65	43	99	95	106	45	65	43	99	95	106	45	65	43	99	95	106	1319390	1526660	1147800	3914350	3062700	3629670	204485	213752	186340	410575	278933	390421
1	AT1G69210.1		AT1G69210	Uncharacterised protein family UPF0090	mitochondrion	305	1	0,999	29	452	340	452	66	52	51	79	110	94	42	37	32	64	91	74	66	52	51	79	110	94	2006240	1381350	1476630	3446860	3435420	3137740	422806	355978	389723	359692	323229	426992
1	AT1G15390.1		AT1G15390	PDF1A, ATDEF1 peptide deformylase 1A	mitochondrion	269	1	0,999	24	451	451	451	66	68	68	70	85	94	66	68	68	70	85	94	66	68	68	70	85	94	2223020	1919340	2534910	3307000	3528650	2804420	325193	302858	377478	467921	519009	419214
1	AT2G45300.1	AT2G45300.2, AT2G45300.4	AT2G45300	RNA 3'-terminal phosphate cyclase/enolpyruvate transferase, alpha/beta	plastid	520	1	0,999	28	451	0	451	69	93	87	73	62	67	0	0	0	0	0	0	69	93	87	73	62	67	1948350	2326590	2524450	2918670	2776860	2191490	271598	287016	336844	392550	341654	352715
1	AT5G16290.1	AT5G16290.2	AT5G16290	Acetolactat synthase small subunit 2 (AHASS2)	plastid	477	1	0,999	38	450	0	456	44	101	84	75	92	54	0	0	0	0	0	0	44	104	85	76	92	55	1272450	2088530	1917870	2818000	3136480	2405790	153522	210559	233440	290115	253892	281444
1	AT4G31810.1		AT4G31810	ATP-dependent caseinolytic (Clp) protease/crotonase family protein	mitochondrion	409	1	0,999	24	449	449	449	62	78	65	83	69	92	62	78	65	83	69	92	62	78	65	83	69	92	2317350	2750720	2259460	4912610	3285770	4271340	645508	618920	589528	829118	598473	767517
1	AT2G40090.1		AT2G40090	ABC-2 homolog 9 (ATH9)	mitochondrion	538	1	0,999	30	448	447	448	91	89	79	64	91	34	91	88	79	64	91	34	91	89	79	64	91	34	2888550	2541840	2160070	2389920	2572860	1163190	271289	212804	223947	254295	290403	224932
1	AT3G02660.1	AT3G02660.2	AT3G02660	Tyrosyl-tRNA synthetase	plastid	511	1	0,999	34	447	0	447	73	88	69	69	78	70	0	0	0	0	0	0	73	88	69	69	78	70	2078500	2207110	2264520	2938980	2519380	3097880	414510	374664	398902	345101	318790	298614
1	AT3G17910.1		AT3G17910	Cytochrome c oxidase assembly protein (SURF1)	mitochondrion	354	1	0,999	22	447	447	447	50	70	45	96	103	83	50	70	45	96	103	83	50	70	45	96	103	83	2647810	2271300	2145290	4022710	3180990	2755360	429844	380716	457548	640307	510085	520001
1	AT3G55010.1	AT3G55010.2	AT3G55010	ATPURM, PUR5 phosphoribosylformylglycinamidine cyclo-ligase, chloroplast / phosphoribosyl-aminoimidazole synthetase / AIR synthase (PUR5)	plastid	389	1	0,999	28	447	0	447	55	67	45	99	103	78	0	0	0	0	0	0	55	67	45	99	103	78	1611160	1959290	1612220	3385870	2857930	2491780	317446	378231	350291	452310	317795	319789
1	AT4G12340.1		AT4G12340	copper ion binding	mitochondrion	170	1	0,999	25	447	447	447	58	53	47	91	99	99	58	53	47	91	99	99	58	53	47	91	99	99	1951850	1612350	1743760	6512500	6166290	6644390	1193280	1050180	1093710	1455690	1166300	1416530
1	AT5G46920.1		AT5G46920	Intron maturase, type II family protein	mitochondrion	735	1	0,999	45	447	447	447	91	80	86	62	72	56	91	80	86	62	72	56	91	80	86	62	72	56	2055860	1675330	1996730	1861770	2094450	1354130	216796	189983	221314	180253	174722	182997
1	AT4G25100.1	AT4G25100.2, AT4G25100.3, AT4G25100.5	AT4G25100	FSD1, ATFSD1 Fe superoxide dismutase 1	plastid	212	1	0,999	10	445	0	445	59	95	91	65	64	71	0	0	0	0	0	0	59	95	91	65	64	71	2174130	2397220	2420330	4002120	3395210	3595410	455921	512534	566788	1285960	939058	988556
1	AT5G10920.1		AT5G10920	Agininosuccinate lyase (ARGH)	plastid	517	1	0,999	41	444	444	444	48	77	57	89	101	72	48	77	57	89	101	72	48	77	57	89	101	72	1245210	1952300	2651780	4001130	3406400	2296950	192931	294237	296832	397371	337634	361985
1	AT5G62810.1		AT5G62810	PEX14, ATPEX14, PED2 peroxin 14	peroxisome	507	1	0,999	37	442	442	442	24	39	8	109	135	127	24	39	8	109	135	127	24	39	8	109	135	127	721889	1027440	488221	4148000	4198310	4251220	222142	253005	267006	687333	725648	814452
1	ATMG00640.E		ATMG00640	RNA Edit ORF25 hydrogen ion transporting ATP synthases, rotational mechanism;zinc ion binding	mitochondrion	192	1	0,999	19	442	175	442	76	99	78	66	69	54	34	47	33	22	20	19	76	99	78	66	69	54	8241480	8727640	8013530	9271960	7306520	8290770	3877710	4965790	4788510	2892220	1727440	2396120
1	AT1G21750.1		AT1G21750	ATPDIL1-1, ATPDI5, PDI5, PDIL1-1 PDI-like 1-1	endoplasmic reticulum	501	1	0,999	44	439	23	439	68	90	55	81	71	74	5	7	6	2	1	2	68	90	55	81	71	74	2044410	2163170	1357550	2433330	1881450	1876170	180738	185679	141994	167829	164079	155465
1	AT5G14220.1		AT5G14220	Protoporphyrinogen oxidase (PPO2)	plastid,mitochondrion	508	1	0,999	32	439	0	439	53	91	61	79	82	73	0	0	0	0	0	0	53	91	61	79	82	73	1144600	2143610	1620110	2806960	2991180	2319240	218860	249639	237946	288498	250997	282625
1	AT5G36210.1		AT5G36210	alpha/beta-Hydrolases superfamily protein	plastid	730	1	0,999	52	439	439	439	66	87	61	82	82	61	66	87	61	82	82	61	66	87	61	82	82	61	2192140	2217210	2522640	2828390	2711500	2708680	291173	279977	274675	396747	361312	365220
1	AT4G32360.1		AT4G32360	Pyridine nucleotide-disulphide oxidoreductase family protein	mitochondrion	483	1	0,999	39	437	0	437	70	60	68	71	91	77	0	0	0	0	0	0	70	60	68	71	91	77	1923100	1520590	1746720	2110530	2161180	2114750	204930	167139	193892	208191	181003	236754
1	AT5G46290.1		AT5G46290	KASI, KAS1 3-ketoacyl-acyl carrier protein synthase I	plastid	473	1	0,999	35	437	0	437	44	65	46	96	108	78	0	0	0	0	0	0	44	65	46	96	108	78	1583720	2104750	1813720	4698010	4549680	3778000	477585	518192	424844	510715	534134	452247
1	AT4G19880.1		AT4G19880	Glutathione S-transferase family protein	peroxisome	356	1	0,999	28	436	0	436	84	58	62	90	66	76	0	0	0	0	0	0	84	58	62	90	66	76	3372330	2066270	2740210	4181410	3115280	3336260	513259	342277	490583	530757	384225	500509
1	AT5G49970.1		AT5G49970	ATPPOX, PDX3, PPOX pyridoxin (pyrodoxamine) 5'-phosphate oxidase	mitochondrion	530	1	0,999	34	436	137	436	72	71	63	84	90	56	24	23	27	24	30	9	72	71	63	84	90	56	2037380	1938640	1546430	3862470	3021950	1947220	346663	250580	282074	348204	347326	265429
1	AT1G15500.1		AT1G15500	ATP/ADP transporter (ATNTT2)	plastid	618	1	0,999	26	435	262	435	69	95	85	61	52	73	38	61	50	39	29	45	69	95	85	61	52	73	1604090	2502480	2311300	2114320	1590760	2052170	231397	359569	327494	340992	297687	258694
1	AT3G22960.1		AT3G22960	Pyruvate kinase alpha subunit (PKP1)	plastid	596	1	0,999	34	435	435	435	64	111	94	58	55	53	64	111	94	58	55	53	64	111	94	58	55	53	1800390	3097240	2901870	3060720	2121840	2754560	310988	432947	424946	344980	277527	360278
1	AT3G26760.1		AT3G26760	NAD(P)-binding Rossmann-fold superfamily protein	mitochondrion	300	1	0,999	17	433	433	433	116	96	103	44	40	34	116	96	103	44	40	34	116	96	103	44	40	34	4516440	3940530	5033880	2410620	2028750	2010160	1173860	948358	1180230	806254	714462	821887
1	AT2G37410.1	AT2G37410.2	AT2G37410	Translocase of the inner mitochondrial membrane 17 (TIM17-2)	mitochondrion	243	1	0,999	17	432	0	432	90	98	94	53	55	42	0	0	0	0	0	0	90	98	94	53	55	42	2992150	2973940	3027340	3820170	2887080	3120850	1007410	911581	875884	1022480	722006	861576
1	AT4G39850.1	AT4G39850.2, AT4G39850.3, AT4G39850.4	AT4G39850	Peroxisomal ABC transporter (PXA1, PMP subfamily)	peroxisome	1337	1	0,999	57	432	0	432	46	76	49	85	96	80	0	0	0	0	0	0	46	76	49	85	96	80	989113	1960710	997652	3402380	2972380	2432590	208217	219596	191268	290998	235493	280828
1	AT2G16570.1		AT2G16570	Amidophosphoribosyltransferase (ASE1)	plastid	566	1	0,999	30	430	242	430	50	82	56	81	81	80	30	52	31	49	41	39	50	82	56	81	81	80	1774160	2247920	2069270	3514010	3201090	3180290	220410	273984	256101	451123	383305	354486
1	AT2G38550.1		AT2G38550	Transmembrane proteins 14C	plastid	335	1	0,999	24	430	430	430	46	83	49	80	81	91	46	83	49	80	81	91	46	83	49	80	81	91	1288220	2068640	1596950	3889200	4497590	3832230	274263	457911	341503	395188	459095	448421
1	AT1G07830.1		AT1G07830	ribosomal protein L29 family protein	mitochondrion	144	1	0,999	17	429	429	429	61	70	63	68	83	84	61	70	63	68	83	84	61	70	63	68	83	84	1379830	1684120	1656570	4190830	3973950	4169860	442188	461436	466606	572274	434697	623756
1	AT2G21170.1	AT2G21170.3	AT2G21170	TIM, PDTPI triosephosphate isomerase	plastid	315	1	0,999	28	428	0	428	63	83	66	68	84	64	0	0	0	0	0	0	63	83	66	68	84	64	2275690	2855570	3004720	4635270	4386190	3994170	414619	565134	598303	520133	444950	538274
1	AT3G45740.1		AT3G45740	hydrolase family protein / HAD-superfamily protein	mitochondrion	376	1	0,999	31	428	93	428	85	71	68	72	82	50	21	23	20	10	18	1	85	71	68	72	82	50	2128460	1655280	2000940	2937060	2776560	1838940	301421	270378	301185	328055	298507	340554
1	AT5G39840.1		AT5G39840	ATP-dependent RNA helicase, mitochondrial, putative	mitochondrion	776	1	0,999	39	428	428	428	60	77	63	79	67	82	60	77	63	79	67	82	60	77	63	79	67	82	2231480	1811060	2073280	3070430	2399940	2814360	254872	220349	258398	409875	320519	359874
1	AT5G53070.1		AT5G53070	Ribosomal protein L9/RNase H1	mitochondrion	221	1	0,999	26	428	428	428	57	72	58	77	85	79	57	72	58	77	85	79	57	72	58	77	85	79	2792520	3163940	2834320	4237350	4837790	4258810	543111	573928	587681	536118	573129	640521
1	AT2G35790.1		AT2G35790	unknown protein;CONTAINS InterPro DOMAIN/s: Protein of unknown function DUF1301 (InterPro:IPR009724);Has 116 Blast hits to 116 proteins in 49 species: Archae - 0;Bacteria - 0;Metazoa - 53;Fungi - 6;Plants - 49;Viruses - 0;Other Eukaryotes - 8 (source: NCBI BLink).	mitochondrion	238	1	0,999	16	427	427	427	49	51	50	83	101	93	49	51	50	83	101	93	49	51	50	83	101	93	2937280	2951070	2807390	7076460	8029330	7268070	692385	674181	687135	1295030	1283270	1205180
1	AT4G02510.1	AT4G02510.2, AT4G02510.3, AT4G02510.4	AT4G02510	Translocon of the outer envelope membrane of chloroplasts 160 (TOC160)	plastid	1503	1	0,999	48	426	0	426	52	78	69	90	71	66	0	0	0	0	0	0	52	78	69	90	71	66	1022530	1510580	1243970	2773180	1902520	2633710	169279	215438	190727	220568	188773	232175
1	AT2G29690.1		AT2G29690	ASA2, ATHANSYNAB anthranilate synthase 2	plastid	621	1	0,999	49	425	59	462	44	63	51	78	105	84	4	9	8	10	19	9	56	74	63	78	107	84	1183760	1529420	1374250	2835930	3314000	2922570	120271	137912	143824	189442	173962	176176
1	AT4G18360.1	AT4G18360.4	AT4G18360	Aldolase-type TIM barrel family protein;Aldolase-type TIM barrel family protein	peroxisome	368	1	0,999	36	425	0	425	57	60	42	97	105	64	0	0	0	0	0	0	57	60	42	97	105	64	1946900	1795260	1581670	4638960	4443310	3317240	351868	297909	257834	505015	519157	362621
1	AT5G40930.1	AT5G40930.2	AT5G40930	Translocase of the outer mitochondrial membrane 20 (TOM20-4)	mitochondrion	187	1	0,999	20	425	0	425	51	59	45	84	98	88	0	0	0	0	0	0	51	59	45	84	98	88	2430020	2000490	2080620	4927020	5711460	4198510	535511	492355	480458	462659	509079	437540
1	AT3G49320.1		AT3G49320	Metal-dependent protein hydrolase	mitochondrion	354	1	0,999	34	424	147	453	71	75	77	66	65	70	22	25	30	24	23	23	76	83	82	69	69	74	2286360	1795050	2051560	2327720	2142720	2154570	229246	215763	236170	199716	208710	222433
1	AT5G44785.1		AT5G44785	Organellar single-stranded DNA binding protein 3 (OSB3)	mitochondrion	440	1	0,999	34	424	0	424	46	61	56	83	107	71	0	0	0	0	0	0	46	61	56	83	107	71	1447670	1519490	1530570	4248380	4089090	3336180	245766	245450	251173	367123	294583	350255
1	AT2G17130.1		AT2G17130	NAD isocitrate dehydrogenase subunit (IDH2, regulatory)	mitochondrion	367	1	0,999	29	423	0	1245	55	48	57	89	91	83	0	0	0	0	0	0	245	246	262	170	176	146	3421110	2814300	3508570	6226820	8574530	6062270	1772610	1919890	1986600	1725010	1770650	1704180
1	AT3G22890.1		AT3G22890	ATP sulfurylase	plastid,cytosol	463	1	0,999	47	423	249	686	59	71	95	71	75	52	39	35	47	46	50	32	91	118	137	119	121	100	1388720	1794340	3031780	2253670	1988690	1523740	209092	261518	346614	264725	261086	230409
1	AT3G49010.1	AT3G49010.2, AT3G49010.3, AT3G49010.6, AT3G49010.7	AT3G49010	ATBBC1, BBC1, RSU2 breast basic conserved 1	cytosol	206	1	0,999	27	423	0	423	45	54	39	90	95	100	0	0	0	0	0	0	45	54	39	90	95	100	1512120	1937830	1144800	5125520	4795590	4394310	311981	339166	213474	707766	546231	572388
1	AT1G63250.1		AT1G63250	DEA(D/H)-box RNA helicase family protein	mitochondrion	798	1	0,999	58	422	201	422	57	73	75	72	78	67	24	32	37	35	40	33	57	73	75	72	78	67	1318350	1721780	2394800	2113480	2165120	2072590	166624	173468	212630	196013	187483	176006
1	AT1G33790.2		AT1G33790	jacalin lectin family protein	cytosol	745	1	0,999	46	421	59	421	27	81	62	84	81	86	2	11	5	12	13	16	27	81	62	84	81	86	697147	2080510	1831730	2970300	2772390	3132170	145508	244112	238880	351451	289665	328133
1	AT1G36180.1		AT1G36180	Acetyl-CoA carboxylase 2 (ACC2)	plastid	2355	1	0,999	77	421	232	421	31	89	59	77	90	75	13	47	30	45	56	41	31	89	59	77	90	75	610788	1870980	1326760	1827250	1584740	1616600	133134	168819	155785	165683	139243	146925
1	AT5G58070.1		AT5G58070	ATTIL, TIL temperature-induced lipocalin	endoplasmic reticulum	186	1	0,999	25	421	421	421	45	45	36	94	100	101	45	45	36	94	100	101	45	45	36	94	100	101	1519120	1379530	1134930	5913920	5112630	4887160	310219	317293	266962	519827	540790	473087
1	AT2G26230.1		AT2G26230	Urate oxidase (UOX)	peroxisome	309	1	0,999	25	420	420	420	57	63	69	78	74	79	57	63	69	78	74	79	57	63	69	78	74	79	1504370	1651260	1490340	3986380	4088080	3267290	192524	198810	198826	401911	373552	387605
1	AT3G27740.1		AT3G27740	Carbamoyl phosphate synthetase (CPScarA, VEN6)	plastid	430	1	0,999	26	420	212	420	47	103	76	74	59	61	32	59	45	28	18	30	47	103	76	74	59	61	1489250	2909620	2462030	2446030	1539290	2792850	383235	542717	516822	336007	284518	366139
1	AT1G55040.1		AT1G55040	Slow embryo development 1 (SED1)	nucleus	849	1	0,999	43	419	419	419	54	73	67	61	84	80	54	73	67	61	84	80	54	73	67	61	84	80	1241160	1530590	1534950	1875620	2852060	2883090	164343	161448	183831	194501	210008	220724
1	AT5G09450.1		AT5G09450	Tetratricopeptide repeat (TPR)-like superfamily protein	mitochondrion	409	1	0,999	32	419	419	419	72	85	76	67	68	51	72	85	76	67	68	51	72	85	76	67	68	51	3188650	2892070	3039450	3117520	2710090	2354070	493400	457613	457129	262230	219116	252404
1	AT1G65930.1		AT1G65930	cICDH cytosolic NADP+-dependent isocitrate dehydrogenase	cytosol	410	1	0,999	43	418	362	558	77	92	52	55	76	66	67	79	45	48	65	58	109	114	75	78	92	90	2723140	2499030	1576350	2263870	2216300	2019830	334287	294169	230870	293356	225320	250381
1	AT4G33010.1		AT4G33010	Glycin decarboxylase P-protein 1 (GDC-P1)	mitochondrion	1037	1	0,999	58	418	15	1428	56	76	43	81	102	60	1	1	1	3	5	4	215	264	189	262	297	201	1454940	2246920	987556	2414790	2307820	2299250	211253	294249	155767	327087	309499	308511
1	AT1G68990.1	AT1G68990.2	AT1G68990	MGP3 male gametophyte defective 3	mitochondrion	976	1	0,999	52	417	0	417	62	67	63	76	87	62	0	0	0	0	0	0	62	67	63	76	87	62	1594370	1631090	1586270	1912240	2107280	1732360	211671	199749	220472	196941	152714	192513
1	AT4G25900.1		AT4G25900	Galactose mutarotase-like superfamily protein	extracellular	318	1	0,999	30	417	417	417	46	118	64	62	62	65	46	118	64	62	62	65	46	118	64	62	62	65	1166110	2916090	1712310	2531720	2458280	1996530	189699	471562	287120	411925	322154	301695
1	AT2G03690.1		AT2G03690	coenzyme Q biosynthesis Coq4 family protein / ubiquinone biosynthesis Coq4 family protein	mitochondrion	226	1	0,999	18	416	416	416	92	74	70	63	57	60	92	74	70	63	57	60	92	74	70	63	57	60	2696210	2406080	2395520	3396380	2816520	3131810	449215	326447	367507	581233	504471	558065
1	AT3G17970.1		AT3G17970	atToc64-III, TOC64-III translocon at the outer membrane of chloroplasts 64-III	plastid	589	1	0,999	37	416	30	416	27	71	59	87	102	70	2	8	6	6	6	2	27	71	59	87	102	70	484400	1253820	1193700	2975300	3067150	2368720	98233,2	143950	137239	214664	209614	163496
1	AT3G16230.1	AT3G16230.10, AT3G16230.12, AT3G16230.2, AT3G16230.3	AT3G16230	Predicted eukaryotic LigT	mitochondrion	409	1	0,999	38	415	0	415	53	72	61	82	81	66	0	0	0	0	0	0	53	72	61	82	81	66	2774180	2902090	2831370	3484060	2950910	3042520	677405	723155	676774	837957	700313	775364
1	ATCG01130.1		ATCG01130	Translocon of the inner envelope membrane of chloroplasts 214 (TIC214)	plastid	1786	1	0,999	83	415	378	415	38	105	79	55	80	58	35	92	74	50	73	54	38	105	79	55	80	58	1051760	2707780	1928660	2229660	1793910	1623100	163916	206858	205821	177089	152558	187860
1	AT5G23535.1	AT5G23535.2	AT5G23535	KOW domain-containing protein	mitochondrion	159	1	0,999	22	413	0	413	44	70	47	71	91	90	0	0	0	0	0	0	44	70	47	71	91	90	1638400	1981930	1770400	4293610	4443190	4276060	539342	597828	576020	709463	668286	713961
1	AT5G57590.1		AT5G57590	Biotin synthase 1 (BIO1)	mitochondrion	833	1	0,999	36	413	413	413	98	83	72	58	60	42	98	83	72	58	60	42	98	83	72	58	60	42	2387240	1778800	1483240	3061460	2097360	1921430	283611	221939	245748	302381	219460	243398
1	AT1G07210.1		AT1G07210	Ribosomal protein S18	mitochondrion	261	1	0,999	26	411	411	411	53	59	61	71	72	95	53	59	61	71	72	95	53	59	61	71	72	95	1936410	1979200	1881690	3845220	2608630	4203790	537681	566910	526179	570851	378766	757611
1	AT5G11350.1	AT5G11350.4	AT5G11350	DNAse I-like superfamily protein	mitochondrion	754	1	0,999	39	410	0	410	80	92	71	57	43	67	0	0	0	0	0	0	80	92	71	57	43	67	2264490	2114450	1888940	2057950	1472810	1900630	340327	297663	289621	293874	241463	292148
1	AT2G01250.1		AT2G01250	Ribosomal protein L30/L7 family protein	cytosol	242	1	0,999	37	409	77	409	55	62	35	81	91	85	12	13	8	15	24	5	55	62	35	81	91	85	1848860	2252760	1257010	4785030	5073290	4621070	404618	465964	366948	668798	526941	548133
1	AT3G44110.1		AT3G44110	ATJ3, ATJ DNAJ homologue 3	cytosol	420	1	0,999	29	409	57	409	62	107	59	50	68	63	8	17	4	6	9	13	62	107	59	50	68	63	1252510	2525510	1245500	2495780	2275390	2265280	238638	416362	228383	291108	260948	286086
1	AT3G52730.1		AT3G52730	Ubiquinol:cytochrome c oxidoreductase subunit (QCR9)	mitochondrion	72	1	0,999	12	409	293	409	67	67	60	64	59	92	53	56	46	39	34	65	67	67	60	64	59	92	7779010	6469170	7399690	14456100	9133690	17241700	2951250	2346870	3108240	3228540	3733430	4279740
1	AT5G12100.1		AT5G12100	Pentatricopeptide repeat (PPR) superfamily protein	mitochondrion	816	1	0,999	45	409	409	409	70	73	76	54	73	63	70	73	76	54	73	63	70	73	76	54	73	63	1340700	1707150	1972390	2252790	1835530	1482780	166180	155693	195556	162240	121392	139894
1	AT5G20290.1		AT5G20290	Ribosomal protein S8e family protein	cytosol,nucleus	222	1	0,999	25	409	350	409	59	82	47	75	80	66	48	77	38	60	66	61	59	82	47	75	80	66	2382570	1902390	1883880	2751120	2697380	2937770	529570	527056	332860	506115	466524	640025
1	AT1G12230.1	AT1G12230.2	AT1G12230	Aldolase superfamily protein	plastid	405	1	0,999	34	408	0	408	35	63	50	94	100	66	0	0	0	0	0	0	35	63	50	94	100	66	945025	1929790	1494340	4186790	3270480	2992330	131933	257850	192099	321061	254935	288062
1	AT2G38400.1		AT2G38400	AGT3 alanine:glyoxylate aminotransferase 3	mitochondrion	477	1	0,999	39	408	7	408	88	70	66	63	78	43	2	3	2	0	0	0	88	70	66	63	78	43	3316920	1743620	2417380	2279730	2208800	1668630	392262	202419	324661	257338	214704	219898
1	AT5G19370.1		AT5G19370	rhodanese-like domain-containing protein / PPIC-type PPIASE domain-containing protein	plastid	299	1	0,999	24	408	408	408	61	87	77	69	55	59	61	87	77	69	55	59	61	87	77	69	55	59	2377330	2448520	2873360	2452520	2037650	1875120	373220	373794	461061	315355	236112	242044
1	AT5G37590.1		AT5G37590	Tetratricopeptide repeat (TPR)-like superfamily protein	mitochondrion	551	1	0,999	40	408	70	408	64	67	61	73	69	74	15	18	18	4	7	8	64	67	61	73	69	74	1707800	1525580	1548070	2454330	3398070	1920300	225388	193207	218144	199962	206057	198256
1	AT4G25280.1	AT4G25280.2	AT4G25280	P-loop containing nucleoside triphosphate hydrolases superfamily protein	mitochondrion	249	1	0,999	31	407	0	407	39	45	46	103	109	65	0	0	0	0	0	0	39	45	46	103	109	65	1717170	1899450	1934900	4780780	4974300	3169660	322070	315973	327592	419984	354690	285200
1	AT1G72370.1	AT1G72370.2	AT1G72370	P40, AP40, RP40, RPSAA 40s ribosomal protein SA	cytosol	298	1	0,999	19	406	0	406	64	82	57	77	57	69	0	0	0	0	0	0	64	82	57	77	57	69	1754230	2183360	1412460	2890330	2540300	2482900	332955	414489	314490	463262	503225	378185
1	AT2G44060.1	AT2G44060.2	AT2G44060	Late embryogenesis abundant protein, group 2	golgi	325	1	0,999	30	406	0	406	72	99	55	61	64	55	0	0	0	0	0	0	72	99	55	61	64	55	1802890	2122800	1436480	2515230	1847040	1594720	297630	351571	251763	374534	315335	354260
1	AT5G53140.1	AT5G53140.2	AT5G53140	Protein phosphatase 2C family protein	mitochondrion	420	1	0,999	28	405	0	405	90	109	75	42	39	50	0	0	0	0	0	0	90	109	75	42	39	50	2572230	2365900	2284650	2128780	2218890	2012640	312478	297778	290035	346495	267579	287441
1	AT3G27080.1		AT3G27080	Translocase of the outer mitochondrial membrane 20 (TOM20-3)	mitochondrion	202	1	0,999	21	404	404	404	70	77	64	62	61	70	70	77	64	62	61	70	70	77	64	62	61	70	3707210	3893230	3514830	4015910	3639720	4175980	1012000	857684	845948	600250	514749	725770
1	AT3G25660.1		AT3G25660	Amidase family protein	plastid	537	1	0,999	29	403	403	403	55	69	58	77	78	66	55	69	58	77	78	66	55	69	58	77	78	66	1404110	1563290	1570730	3327460	2262010	1997290	260468	239862	275514	397559	288340	365711
1	AT1G03475.1		AT1G03475	LIN2, HEMF1, ATCPO-I Coproporphyrinogen III oxidase	plastid	386	1	0,999	27	402	337	402	40	60	56	78	94	74	33	55	46	65	78	60	40	60	56	78	94	74	1457240	1992000	1963610	3251230	3731700	2545440	327512	435893	498550	417356	374794	309162
1	AT1G04820.1	AT1G50010.1	AT1G04820	TUA4, TOR2 tubulin alpha-4 chain	cytosol	450	1	0,999	25	402	0	523	82	90	60	64	65	41	0	0	0	0	0	0	103	116	83	84	75	62	2551750	2596190	1762300	2179610	2198200	1349430	392791	350143	254801	245835	212311	214762
1	AT2G17670.1		AT2G17670	Tetratricopeptide repeat (TPR)-like superfamily protein	mitochondrion	463	1	0,999	32	402	154	402	47	62	56	77	76	84	19	18	15	38	28	36	47	62	56	77	76	84	3381290	2732640	2323820	2906030	1874470	2621990	782243	716880	771660	795735	664794	806986
1	AT3G63150.1		AT3G63150	Calcium binding GTPase	mitochondrion	643	1	0,999	33	402	402	402	52	56	51	87	89	67	52	56	51	87	89	67	52	56	51	87	89	67	1689100	4738940	1686710	4932850	3945230	8500150	1089280	1007760	1249760	1276200	1401040	1144320
1	AT4G39880.1		AT4G39880	Ribosomal protein L23/L15e family protein	mitochondrion	178	1	0,999	35	401	401	401	47	68	44	81	87	74	47	68	44	81	87	74	47	68	44	81	87	74	2739090	3055110	2652680	5140860	5237620	4432820	476038	484215	492510	694735	669688	671561
1	AT4G21150.1	AT4G21150.3	AT4G21150	HAP6 ribophorin II (RPN2) family protein	endoplasmic reticulum	691	1	0,999	46	400	0	400	73	106	58	48	78	37	0	0	0	0	0	0	73	106	58	48	78	37	1786660	2656540	1585740	1885590	1900790	1359780	246685	346764	223428	235882	216232	220915
1	ATCG00120.1		ATCG00120	ATP synthase subunit (ATP alpha)	plastid	507	1	0,999	31	400	198	902	38	44	36	83	111	88	21	26	22	32	46	51	159	180	155	113	140	155	5888500	6551720	5563980	14990100	8825050	13261800	5530630	5815220	4963060	6121830	4750850	8672750
1	AT4G31460.1		AT4G31460	Ribosomal L28 family	mitochondrion	212	1	0,999	28	399	399	399	51	64	47	76	81	80	51	64	47	76	81	80	51	64	47	76	81	80	2284480	2382760	2264920	5475890	7008910	4570130	903772	872859	917058	631853	753174	764645
1	AT2G20940.1	AT2G20940.2	AT2G20940	Protein of unknown function (DUF1279)	mitochondrion	129	1	0,999	12	398	0	398	65	58	64	70	67	74	0	0	0	0	0	0	65	58	64	70	67	74	3830600	3375580	3853530	3045810	2374850	2794530	1140550	1303570	1480070	502199	558727	571892
1	AT2G39460.1	AT2G39460.2, AT3G55280.1, AT3G55280.2, AT3G55280.3	AT2G39460	ATRPL23A, RPL23A, RPL23AA ribosomal protein L23AA	cytosol	154	1	0,999	18	398	0	398	55	69	48	81	80	65	0	0	0	0	0	0	55	69	48	81	80	65	1619040	2362930	1524590	4148880	3505010	4339240	320313	403365	345937	610340	530420	742442
1	AT2G44530.1	AT2G44530.2	AT2G44530	Phosphoribosyl diphosphate synthase 5 (PRS5)	plastid	394	1	0,999	20	398	0	398	50	88	57	63	75	65	0	0	0	0	0	0	50	88	57	63	75	65	1220750	1883390	1347170	2400710	2154700	2078510	184082	245604	198806	287299	237181	279035
1	AT4G22000.1		AT4G22000	unknown protein;Has 30201 Blast hits to 17322 proteins in 780 species: Archae - 12;Bacteria - 1396;Metazoa - 17338;Fungi - 3422;Plants - 5037;Viruses - 0;Other Eukaryotes - 2996 (source: NCBI BLink).	mitochondrion	130	1	0,999	16	397	397	397	46	72	54	67	78	80	46	72	54	67	78	80	46	72	54	67	78	80	1205040	1385410	1152570	3016230	2551710	2611160	379816	430967	403976	679887	490569	654316
1	AT1G18540.1		AT1G18540	Ribosomal protein L6 family protein	cytosol	233	1	0,999	28	396	168	396	54	70	44	77	84	67	18	25	17	33	44	31	54	70	44	77	84	67	1654880	1966450	1161730	2885030	2967890	2982670	354135	356241	257567	296276	279127	322407
1	AT1G70770.1	AT1G70770.2	AT1G70770	Protein of unknown function DUF2359, transmembrane	endoplasmic reticulum	610	1	0,999	34	396	0	396	64	82	45	63	76	66	0	0	0	0	0	0	64	82	45	63	76	66	1536450	1975810	1056040	2893000	2494600	2042340	148761	184145	127373	271136	278917	254066
1	AT3G51840.1		AT3G51840	Short chain acyl-CoA oxidase (SCX)	peroxisome	436	1	0,999	25	396	396	396	48	66	39	81	82	80	48	66	39	81	82	80	48	66	39	81	82	80	1885180	1635270	1470220	3443470	3131850	4009120	441601	414696	364007	552451	481529	573781
1	AT4G35790.2		AT4G35790	Phospholipase D delta	plasma membrane	857	1	0,999	59	396	0	396	85	83	51	58	63	56	0	0	0	0	0	0	85	83	51	58	63	56	2654970	2023960	1579890	1373610	1335720	1563630	226252	185305	173111	144171	127794	159126
1	AT1G77670.1		AT1G77670	Pyridoxal phosphate (PLP)-dependent transferases superfamily protein	mitochondrion	440	1	0,999	24	395	395	395	63	65	59	70	86	52	63	65	59	70	86	52	63	65	59	70	86	52	2805160	2391110	2402810	3599550	3372420	2733140	541728	502836	517008	401513	374742	370169
1	AT5G62050.1		AT5G62050	Oxidase assembly 1 (OXA1)	mitochondrion	429	1	0,999	17	395	395	395	47	62	63	70	88	65	47	62	63	70	88	65	47	62	63	70	88	65	1463770	1227690	1380160	3410640	3631920	3364800	301505	277812	364102	412514	327941	460334
1	AT2G18020.1		AT2G18020	Ribosomal protein L8 (RPL8A)	cytosol	258	1	0,999	25	393	131	393	45	65	44	76	88	75	12	21	12	28	36	22	45	65	44	76	88	75	1787770	2540130	1678880	4211970	5134450	4348790	387364	503885	330702	727839	691090	790350
1	AT3G49725.1		AT3G49725	GTP-binding protein, HflX	mitochondrion	620	1	0,999	39	393	393	393	64	59	60	74	66	70	64	59	60	74	66	70	64	59	60	74	66	70	1786680	1489410	1883770	2342030	1761060	1768060	181139	147740	184058	190354	139562	162788
1	AT5G27395.1	AT5G27395.2	AT5G27395	Translocase of the inner mitochondrial membrane 44-related (TIM44-related)	mitochondrion	313	1	0,999	24	393	0	393	40	53	57	79	82	82	0	0	0	0	0	0	40	53	57	79	82	82	1553390	1656170	1544580	3597840	3693890	2988210	322911	336533	315316	430350	431963	393541
1	AT5G60730.1		AT5G60730	Guided entry of tail-anchored protein 3C (GETC3C)	mitochondrion	391	1	0,999	24	393	350	393	55	70	70	63	62	73	49	60	61	56	58	66	55	70	70	63	62	73	2299220	2559440	2588850	4759600	4199570	4857000	380670	411827	449367	603795	564442	661734
1	AT4G18440.1		AT4G18440	L-Aspartase-like family protein	plastid	536	1	0,999	32	392	205	392	43	65	62	74	78	70	24	34	43	35	39	30	43	65	62	74	78	70	1207280	1449160	1694200	2936690	2938780	2703070	193927	264518	269782	349881	316509	339250
1	AT1G07040.1		AT1G07040	unknown protein;INVOLVED IN: biological_process unknown;LOCATED IN: chloroplast;EXPRESSED IN: 24 plant structures;EXPRESSED DURING: 14 growth stages;BEST Arabidopsis thaliana protein match is: unknown protein (TAIR:AT1G27030.1);Has 540 Blast hits to 538 proteins in 187 species: Archae - 0;Bacteria - 333;Metazoa - 0;Fungi - 0;Plants - 67;Viruses - 0;Other Eukaryotes - 140 (source: NCBI BLink).	plastid	371	1	0,999	28	391	391	391	60	54	62	61	87	67	60	54	62	61	87	67	60	54	62	61	87	67	2169090	1657360	2402670	3024780	2549650	2783030	381521	280025	367243	343411	270037	307809
1	AT1G30960.1		AT1G30960	GTP-binding family protein	mitochondrion	437	1	0,999	41	391	391	391	47	53	51	82	84	74	47	53	51	82	84	74	47	53	51	82	84	74	1624980	1970850	2222500	2698350	2152330	2198660	364415	341095	403300	356007	272034	326990
1	AT3G16170.1		AT3G16170	AMP-dependent synthetase and ligase family protein	mitochondrion	544	1	0,999	35	391	391	391	48	64	57	70	77	75	48	64	57	70	77	75	48	64	57	70	77	75	1780190	1650020	1704890	2345190	2577640	1671690	203140	180429	190875	214397	214647	158006
1	AT4G31480.1	AT4G31480.2, AT4G31480.3, AT4G31480.4, AT4G31480.5, AT4G31480.6, AT4G31480.7, AT4G31480.8, AT4G31480.9	AT4G31480	Coatomer, beta subunit	golgi	948	1	0,999	44	391	0	391	63	115	58	53	58	44	0	0	0	0	0	0	63	115	58	53	58	44	1610350	2353190	1357730	1590370	1332570	1231170	131480	151018	114900	135380	129145	139761
1	AT1G11390.1		AT1G11390	Protein kinase superfamily protein	mitochondrion	624	1	0,999	34	389	360	389	74	89	77	51	62	36	69	80	70	47	58	36	74	89	77	51	62	36	2052220	1929700	1891780	1636550	2282350	1040840	224063	183435	207946	193079	162303	140864
1	AT1G55870.1		AT1G55870	Poly(A)-specific ribonuclease (PARN)	cytosol	689	1	0,999	36	389	74	389	58	77	80	56	65	53	11	15	15	14	14	5	58	77	80	56	65	53	1605180	1501780	1731990	1698990	1534680	1684330	153570	147071	177561	171228	158505	168386
1	AT2G47610.1		AT2G47610	Ribosomal protein L7Ae/L30e/S12e/Gadd45 family protein	cytosol	257	1	0,999	26	389	62	389	50	83	55	58	74	69	5	17	17	5	6	12	50	83	55	58	74	69	1789440	2496350	1732020	3165430	2651630	2807040	345468	476378	311910	533370	433031	460304
1	AT4G00620.1		AT4G00620	Amino acid dehydrogenase family protein	plastid	360	1	0,999	27	389	337	389	55	76	68	62	78	50	44	62	53	58	75	45	55	76	68	62	78	50	1562900	2227060	1919440	2927990	2981430	2289390	280411	379772	316954	390170	371624	351312
1	AT1G72330.1	AT1G72330.3	AT1G72330	Alanine aminotransferase (ALAAT2)	mitochondrion	540	1	0,999	43	388	0	1009	65	79	76	63	50	55	0	0	0	0	0	0	186	200	187	160	141	135	2779090	2296360	2756240	3205150	2318460	1900550	517642	450210	502096	391179	321791	380160
1	AT3G19820.1	AT3G19820.2, AT3G19820.3	AT3G19820	DWF1, DIM, EVE1, DIM1, CBB1 cell elongation protein / DWARF1 / DIMINUTO (DIM)	endoplasmic reticulum	561	1	0,999	32	387	0	387	70	91	47	51	65	63	0	0	0	0	0	0	70	91	47	51	65	63	2014320	2343140	1168320	2011350	1818650	2113310	249455	249040	173090	191040	155808	221322
1	AT5G55140.1		AT5G55140	ribosomal protein L30 family protein	mitochondrion	109	1	0,999	15	386	386	386	36	64	43	79	98	66	36	64	43	79	98	66	36	64	43	79	98	66	1308430	1359860	1485960	4691110	5252550	5235720	421114	440668	463866	745007	931266	865682
1	AT4G33650.1		AT4G33650	Dynamin related protein 3A (DRP3A)	mitochondrion	808	1	0,999	61	385	3	554	62	70	57	73	72	51	0	0	0	0	1	2	86	100	89	101	107	71	1109010	1386860	1254160	1864000	1638520	1144600	170092	171783	161837	193042	180167	169469
1	AT4G22710.1		AT4G22710	CYP706A2 cytochrome P450, family 706, subfamily A, polypeptide 2	endoplasmic reticulum	526	1	0,999	35	384	7	405	87	73	54	54	67	49	1	1	2	1	1	1	90	77	56	58	73	51	2677630	2068300	1213320	2010650	1677910	1351790	251748	192154	153817	200316	158977	166090
1	AT4G34450.1		AT4G34450	gamma-2 coat protein (gamma-2 COP)	golgi	886	1	0,999	48	383	381	383	59	100	61	66	39	58	58	99	61	66	39	58	59	100	61	66	39	58	1374490	2574220	1317540	2008610	1446860	1593070	112799	143265	106678	152995	109192	120701
1	AT3G13110.1		AT3G13110	Serine O-acetyltransferase (SERAT2.2)	mitochondrion	391	1	0,999	20	382	355	382	69	70	67	47	61	68	66	61	61	45	56	66	69	70	67	47	61	68	3812070	3271230	3456400	2621000	2893090	2235040	724102	609951	721129	382397	344302	359667
1	AT3G03600.1		AT3G03600	Ribosomal protein S2 (RPS2)	mitochondrion	219	1	0,999	22	381	381	381	55	40	43	80	76	87	55	40	43	80	76	87	55	40	43	80	76	87	1937340	2222380	2048540	4797040	4037880	4223890	409894	515776	495057	585022	470100	539971
1	AT3G57150.1		AT3G57150	NAP57, AtNAP57, CBF5, AtCBF5 homologue of NAP57	nucleus	565	1	0,999	52	381	381	381	11	105	29	70	104	62	11	105	29	70	104	62	11	105	29	70	104	62	229931	2094210	696600	1852710	2101350	1813940	65094	157567	92315	102439	95622,6	110066
1	AT3G07060.1		AT3G07060	emb1974 NHL domain-containing protein	mitochondrion	774	1	0,999	42	380	380	380	62	68	61	61	74	54	62	68	61	61	74	54	62	68	61	61	74	54	1522170	1285100	1522850	1741150	1677480	1303200	160156	141083	160298	164766	139779	153895
1	AT3G57560.1		AT3G57560	N-acetylglutamate kinase (NAGK)	plastid	347	1	0,999	26	380	380	380	36	79	47	77	79	62	36	79	47	77	79	62	36	79	47	77	79	62	1028740	2075240	1413970	2866860	2484910	2636320	355698	408196	344067	345616	304742	325402
1	AT4G09730.1		AT4G09730	RH39 RH39	plastid	621	1	0,999	41	380	380	380	41	55	39	84	86	75	41	55	39	84	86	75	41	55	39	84	86	75	1053850	1481370	1369040	3832010	2250790	4691050	237525	246975	273728	450588	470466	465016
1	AT5G11750.1		AT5G11750	Ribosomal protein L19 family protein	mitochondrion	229	1	0,999	22	380	0	380	43	60	55	79	84	59	0	0	0	0	0	0	43	60	55	79	84	59	1907350	2277070	2143840	3284850	3039840	2112030	423405	443235	420915	445477	450060	405203
1	AT2G30200.1		AT2G30200	catalytics;transferases;[acyl-carrier-protein] S-malonyltransferases;binding	plastid	393	1	0,999	21	379	67	379	54	73	55	65	75	57	5	5	4	15	24	14	54	73	55	65	75	57	1958760	2427200	2076500	4116000	3758910	4094250	537593	576462	638718	657214	586942	777445
1	AT5G39900.1		AT5G39900	Small GTP-binding protein	mitochondrion	663	1	0,999	39	379	371	379	58	71	66	61	64	59	56	68	65	60	63	59	58	71	66	61	64	59	1426240	1569350	1652100	2043470	1968400	1630680	128257	125629	130635	172772	162792	144549
1	AT1G08220.1		AT1G08220	ATPase assembly factor 10 (ATP10)	mitochondrion	274	1	0,999	30	378	27	378	59	59	67	66	82	45	0	1	1	7	11	7	59	59	67	66	82	45	2289090	2520750	2491770	2953210	3154670	2115170	405425	489227	483849	319735	356828	400642
1	AT1G31180.1	AT1G31180.2	AT1G31180	ATIMD3, IMD3, IPMDH1 isopropylmalate dehydrogenase 3	plastid	404	1	0,999	37	378	0	532	47	71	57	75	80	48	0	0	0	0	0	0	66	106	83	103	104	70	1247800	1936920	1658040	3942810	3609030	2368340	266898	358517	345367	474569	359771	397396
1	AT2G31610.1		AT2G31610	Ribosomal protein S3 family protein	cytosol	250	1	0,999	30	377	38	377	56	81	44	68	64	64	8	10	5	5	4	6	56	81	44	68	64	64	1673050	2247920	1400690	2421970	2158040	1865520	340722	401147	269092	305365	306897	241342
1	AT3G59650.1	AT3G59650.2	AT3G59650	mitochondrial ribosomal protein L51/S25/CI-B8 family protein	mitochondrion	119	1	0,999	16	377	0	377	42	61	56	57	75	86	0	0	0	0	0	0	42	61	56	57	75	86	1962960	2305090	2284010	4517800	4154630	4665490	525010	578589	597469	1079230	742724	932558
1	ATMG00285.E	ATMG01320.E	ATMG00285	RNA Edit NAD2A, NAD2.1, NAD2 NADH dehydrogenase 2A	mitochondrion	499	1	0,999	11	377	0	377	68	82	82	50	46	49	0	0	0	0	0	0	68	82	82	50	46	49	3504090	3597850	3728680	4507670	3345570	3941750	1510930	1670820	1642680	1394060	1410500	1240150
1	AT1G72750.1		AT1G72750	Translocase of the inner mitochondrial membrane 17 (TIM17-2)	mitochondrion	188	1	0,999	16	376	376	376	57	45	47	78	68	81	57	45	47	78	68	81	57	45	47	78	68	81	3311220	2731440	3110760	4626270	3997830	4801060	1210650	1001840	1224490	1070880	1007820	1262400
1	AT5G64400.1		AT5G64400	CONTAINS InterPro DOMAIN/s: CHCH (InterPro:IPR010625);BEST Arabidopsis thaliana protein match is: Cox19-like CHCH family protein (TAIR:AT5G09570.1);Has 1807 Blast hits to 1807 proteins in 277 species: Archae - 0;Bacteria - 0;Metazoa - 736;Fungi - 347;Plants - 385;Viruses - 0;Other Eukaryotes - 339 (source: NCBI BLink).	mitochondrion	144	1	0,999	7	376	23	376	48	63	54	60	76	75	2	3	7	4	1	6	48	63	54	60	76	75	1709540	2237230	1735340	3549460	4660060	4373770	564649	647717	688317	1120380	1496600	1207240
1	AT1G71210.1		AT1G71210	Pentatricopeptide repeat (PPR) superfamily protein	mitochondrion	879	1	0,999	54	375	375	375	64	81	68	55	64	43	64	81	68	55	64	43	64	81	68	55	64	43	1841950	2024240	2251940	1987390	1976320	1374910	241883	204721	225541	191361	164007	169085
1	AT2G25830.1		AT2G25830	YebC-related	plastid	331	1	0,999	20	375	375	375	44	48	46	77	96	64	44	48	46	77	96	64	44	48	46	77	96	64	1534780	1247120	1465100	3610780	3520450	3465490	434055	351660	418339	571951	576973	532959
1	AT2G28430.1		AT2G28430	NADH:ubiquinone oxidoreductase subunit (putative)	mitochondrion	85	1	0,999	12	375	375	375	51	48	46	79	83	68	51	48	46	79	83	68	51	48	46	79	83	68	1628310	1346870	1481640	4762060	4683120	4000610	613272	446186	573974	1146990	1149440	1019300
1	AT4G11160.1	AT4G11160.2	AT4G11160	Translation initiation factor 2	cytosol	743	1	0,999	43	373	0	373	46	60	55	57	83	72	0	0	0	0	0	0	46	60	55	57	83	72	1583900	1477570	1416060	2167950	1931900	2517600	213088	191412	209618	225935	194410	214531
1	AT1G55020.1		AT1G55020	LOX1, ATLOX1 lipoxygenase 1	golgi	859	1	0,999	48	372	358	372	71	99	89	42	46	25	69	93	86	40	46	24	71	99	89	42	46	25	1506320	2657510	2477080	1249210	1074120	1365020	199410	256755	261013	197368	201104	201478
1	AT3G48250.1		AT3G48250	Buthionine sulfoximine-insensitive roots 6 (BIR6)	mitochondrion	621	1	0,999	40	372	371	372	44	69	61	63	68	67	44	68	61	63	68	67	44	69	61	63	68	67	1321420	1895940	1668080	2036610	2472080	1893570	278577	242236	292421	256068	231603	223672
1	AT4G37660.1		AT4G37660	Ribosomal protein L12/ ATP-dependent Clp protease adaptor protein ClpS family protein	mitochondrion	167	1	0,999	20	372	372	372	24	35	27	75	119	92	24	35	27	75	119	92	24	35	27	75	119	92	833533	903581	878874	3150450	3436420	3226100	346778	436012	405751	504593	363393	514680
1	AT5G04830.1	AT5G04830.2	AT5G04830	Nuclear transport factor 2 (NTF2) family protein	peroxisome	178	1	0,999	23	372	0	372	53	44	45	78	83	69	0	0	0	0	0	0	53	44	45	78	83	69	2351780	1601700	1755830	3983170	4132580	2612850	443299	400515	404742	368043	348824	252965
1	AT3G06920.1	AT3G06920.2, AT3G06920.3	AT3G06920	Pentatricopeptide repeat (PPR) superfamily protein	mitochondrion	871	1	0,999	45	371	0	371	49	66	47	72	70	67	0	0	0	0	0	0	49	66	47	72	70	67	1314530	1572240	1487070	2159460	1724710	1791100	176536	193115	188620	178957	149940	156485
1	AT1G22300.1		AT1G22300	GRF10, 14-3-3EPSILON, GF14 EPSILON general regulatory factor 10	cytosol	254	1	0,999	31	370	6	370	68	94	51	46	56	55	0	1	0	1	1	3	68	94	51	46	56	55	2083990	2854230	2025820	1632820	1455820	1841710	557407	634965	475837	387089	315539	402172
1	AT1G24610.1		AT1G24610	Rubisco methyltransferase family protein	mitochondrion	476	1	0,999	27	370	370	370	56	58	89	59	66	42	56	58	89	59	66	42	56	58	89	59	66	42	1712440	1558360	1755000	2121840	1856500	2040230	308425	279156	281337	359744	257107	343621
1	AT1G71850.1		AT1G71850	Ubiquitin carboxyl-terminal hydrolase family protein	mitochondrion	470	1	0,999	37	370	370	370	66	66	64	58	68	48	66	66	64	58	68	48	66	66	64	58	68	48	1512050	1523290	1998220	2148020	2245810	1619990	287489	262476	290085	283303	237087	307740
1	AT1G79550.1	AT1G79550.2	AT1G79550	PGK phosphoglycerate kinase	cytosol	401	1	0,999	36	370	0	504	67	75	39	64	74	51	0	0	0	0	0	0	90	104	64	83	85	78	1625690	1753760	933986	1881290	1915710	1333400	166346	181293	126510	163238	139775	156640
1	AT3G14990.1		AT3G14990	DJ-1 homolog A (DJ1A)	golgi	392	1	0,999	24	370	27	370	95	78	86	39	40	32	11	6	7	1	2	0	95	78	86	39	40	32	2667500	1521290	2538210	1051020	833199	744577	446165	268200	379460	171668	140325	145893
1	AT3G62360.2		AT3G62360	no symbol available no full name available chr323073020-23080455 REVERSE LENGTH=1197	endoplasmic reticulum	1197	1	0,999	43	370	12	370	50	94	42	64	61	59	2	7	3	0	0	0	50	94	42	64	61	59	1169930	1865260	867739	1579460	1323110	1378660	140827	177106	131174	199688	171483	199147
1	AT5G42650.1		AT5G42650	Allene oxide synthase (AOS)	plastid	518	1	0,999	37	370	370	370	47	64	34	73	82	70	47	64	34	73	82	70	47	64	34	73	82	70	1091330	1398400	906981	2681460	2790580	2072040	145225	146344	137024	249426	234841	205685
1	AT5G49210.1	AT5G49210.2	AT5G49210	unknown protein;Has 3675 Blast hits to 2315 proteins in 312 species: Archae - 2;Bacteria - 342;Metazoa - 1190;Fungi - 281;Plants - 114;Viruses - 4;Other Eukaryotes - 1742 (source: NCBI BLink).	mitochondrion	195	1	0,999	27	370	0	370	34	40	37	94	97	68	0	0	0	0	0	0	34	40	37	94	97	68	1536600	1937340	1732230	5624870	5207360	4332510	635731	609956	654872	602051	569864	638740
1	AT4G16700.1		AT4G16700	Phosphatidylserine decarboxylase (PSD1)	mitochondrion	453	1	0,999	26	369	99	369	55	69	57	62	65	61	14	17	16	17	17	18	55	69	57	62	65	61	1271430	1321660	1325050	2460480	2162060	2203390	182000	196589	185513	264913	248807	277217
1	ATCG00500.1	ATCG00500.E	ATCG00500	Acetyl-CoA carboxylase subunit (ACCD)	plastid	488	1	0,999	33	369	0	369	36	59	50	63	85	76	0	0	0	0	0	0	36	59	50	63	85	76	1058660	1950340	1429870	2608920	2623390	2122750	279960	440506	397864	455132	412204	375347
1	AT3G46100.1		AT3G46100	ATHRS1, HRS1 Histidyl-tRNA synthetase 1	mitochondrion	486	1	0,999	37	368	276	368	65	81	67	38	68	49	48	63	54	26	48	37	65	81	67	38	68	49	2228920	2045940	2241640	1862570	1960970	1566880	227600	209662	231243	190453	189234	198031
1	AT5G61030.1	AT5G61030.2	AT5G61030	Glycine-rich RNA-binding protein 3 (GR-RBP3, ORRM3)	mitochondrion	309	1	0,999	16	368	0	368	59	60	51	83	63	52	0	0	0	0	0	0	59	60	51	83	63	52	2294080	2535420	3077060	5117970	4179530	4355780	1387030	1491780	1866090	882392	702321	982675
1	AT3G04840.1		AT3G04840	Ribosomal protein S3Ae	cytosol	262	1	0,999	33	367	174	367	61	76	41	65	71	53	36	40	19	31	25	23	61	76	41	65	71	53	1704720	2267170	1215790	3142120	3317860	2834070	397296	420832	270987	395658	454401	402205
1	AT4G00860.1		AT4G00860	Cytochrome c oxidase subunit (COXX2-1)	mitochondrion	80	1	0,999	9	367	367	367	46	60	53	68	60	80	46	60	53	68	60	80	46	60	53	68	60	80	1915490	2241360	2052740	8078660	3359230	7799490	1648270	1892010	1675190	1980250	894348	1742880
1	AT4G17300.1	AT4G17300.2	AT4G17300	NS1, OVA8, ATNS1 Class II aminoacyl-tRNA and biotin synthetases superfamily protein	plastid	567	1	0,999	36	367	0	367	52	56	51	76	80	52	0	0	0	0	0	0	52	56	51	76	80	52	1888510	1737160	1986700	2924360	2602460	1958080	227172	211038	240278	190985	166403	170967
1	AT5G26280.1	AT5G26280.3	AT5G26280	TRAF-like family protein	vacuole	350	1	0,999	24	367	0	435	40	109	81	52	48	37	0	0	0	0	0	0	48	123	93	60	63	48	1107830	3235950	2929240	7012300	2277800	1094360	449232	878170	876777	763076	761796	609418
1	AT5G56090.1		AT5G56090	Cytochrome c oxidase assembly protein (Cox15)	mitochondrion	457	1	0,999	18	367	367	367	73	84	84	40	43	43	73	84	84	40	43	43	73	84	84	40	43	43	2196840	2375780	2166710	1424460	1470160	1179580	528736	494943	507503	346823	294737	243560
1	AT1G56050.1		AT1G56050	GTP-binding protein-related	plastid	421	1	0,999	25	366	366	366	59	69	70	58	61	49	59	69	70	58	61	49	59	69	70	58	61	49	1363370	1311590	1533220	2284980	2325920	1739100	195635	182824	218751	271291	185675	240441
1	AT2G18520.1		AT2G18520	Tetratricopeptide repeat (TPR)-like superfamily protein	mitochondrion	418	1	0,999	26	366	366	366	47	50	51	74	77	67	47	50	51	74	77	67	47	50	51	74	77	67	1348990	1361230	1667380	2805510	3178050	2721960	282579	292023	305759	272820	262626	293929
1	AT4G28390.1	AT4G28390.2	AT4G28390	ADP/ATP carrier 3 (AAC3)	mitochondrion	379	1	0,999	43	366	0	6022	64	86	58	58	42	58	0	0	0	0	0	0	1040	1293	1114	774	900	901	2898810	2559390	2507510	3814060	3400430	2862940	882968	798739	741897	503350	711972	367225
1	AT5G56500.1	AT5G56500.2	AT5G56500	Chaperonin 60 beta3 (CPN60B3)	plastid	597	1	0,999	69	366	0	1051	34	48	49	84	81	70	0	0	0	0	0	0	125	163	169	202	187	205	994539	1393650	1587180	2987080	2697400	2876300	132487	169694	188826	258170	243558	294843
1	AT1G05205.1		AT1G05205	unknown protein;Has 44 Blast hits to 44 proteins in 16 species: Archae - 0;Bacteria - 0;Metazoa - 0;Fungi - 0;Plants - 44;Viruses - 0;Other Eukaryotes - 0 (source: NCBI BLink).	mitochondrion	91	1	0,999	16	364	364	364	49	57	58	68	71	61	49	57	58	68	71	61	49	57	58	68	71	61	1559900	2194650	2163410	4641260	4796660	4289020	514906	598982	647222	1296510	1012580	1246570
1	AT2G23890.1		AT2G23890	HAD-superfamily hydrolase, subfamily IG, 5'-nucleotidase	mitochondrion	553	1	0,999	36	364	0	364	58	85	63	49	50	59	0	0	0	0	0	0	58	85	63	49	50	59	1599360	1916220	5922460	1652690	1553780	1481540	323502	357841	400712	420704	383205	349677
1	AT5G51220.1		AT5G51220	Ubiquinol:cytochrome c oxidoreductase assembly protein	mitochondrion	281	1	0,999	24	363	0	363	69	85	66	51	46	46	0	0	0	0	0	0	69	85	66	51	46	46	5097880	3111550	2862380	2280050	1785330	2069550	951833	1054720	966126	519129	497235	446962
1	AT1G59990.1		AT1G59990	DEA(D/H)-box RNA helicase family protein	plastid	581	1	0,999	31	361	68	361	53	71	73	49	70	45	7	7	11	12	12	19	53	71	73	49	70	45	1552350	1606270	1619970	1584010	1439560	1349860	221763	217893	255055	153420	172469	161699
1	AT2G41840.1		AT2G41840	Ribosomal protein S5 family protein	cytosol	285	1	0,999	22	361	98	361	52	75	52	61	66	55	14	18	9	17	21	19	52	75	52	61	66	55	1360870	1857100	1168610	3389050	2596220	2247130	346832	335665	296778	514678	477015	386089
1	AT3G11940.1	AT3G11940.2	AT3G11940	ATRPS5A, AML1, RPS5A ribosomal protein 5A	cytosol	207	1	0,999	18	361	0	361	45	64	41	79	75	57	0	0	0	0	0	0	45	64	41	79	75	57	1547110	1760790	958220	3791840	3730930	3580060	240746	276789	222463	445277	470797	421368
1	AT5G27660.2		AT5G27660	AtPARK13, PARK13, DEG14 degradation of periplasmic proteins 14, Arabidopsis PARK13 homolog chr59789899-9792235 REVERSE LENGTH=435	mitochondrion	435	1	0,999	26	361	47	361	63	72	51	58	45	72	10	12	8	6	4	7	63	72	51	58	45	72	1768670	1860140	1602070	2220600	2053230	2362520	220067	198168	232162	331808	254343	287219
1	AT3G12800.1		AT3G12800	Short-chain dehydrogenase-reductase B (SDRB)	peroxisome	298	1	0,999	28	360	307	360	46	62	45	64	68	75	43	55	40	47	58	64	46	62	45	64	68	75	2206420	2176700	1868230	5950380	5490500	5753890	439988	398566	352704	627645	557601	607327
1	AT3G53580.1		AT3G53580	diaminopimelate epimerase family protein	plastid	362	1	0,999	21	360	360	360	43	67	63	60	57	70	43	67	63	60	57	70	43	67	63	60	57	70	1435780	2014640	2357090	3440860	2029770	2056540	294989	362720	411553	345042	242516	286054
1	AT4G19540.1		AT4G19540	INDL IND1(iron-sulfur protein required for NADH dehydrogenase)-like	mitochondrion	313	1	0,999	20	360	360	360	52	54	46	82	53	73	52	54	46	82	53	73	52	54	46	82	53	73	1325110	1536680	1091050	3560280	2197800	2996710	280794	252882	248614	433724	311616	399376
1	AT5G40660.1		AT5G40660	ATP12 protein-related	mitochondrion	325	1	0,999	28	360	360	360	47	71	52	66	59	65	47	71	52	66	59	65	47	71	52	66	59	65	1204610	1910870	2001360	2388640	1984760	2058920	202897	261086	297455	205880	170198	219254
1	AT1G26190.1		AT1G26190	Triphosphate tunnel metalloenzyme 2 (TTM2)	mitochondrion	674	1	0,999	48	359	0	417	47	72	45	70	65	60	0	0	0	0	0	0	52	83	51	84	81	66	1135500	1732580	1329630	2472220	2199730	2303190	158893	197191	172696	248951	215019	266022
1	AT1G10760.1	AT1G10760.2, AT1G10760.3	AT1G10760	Alpha-glucan water dikinase (GWD1)	plastid	1399	1	0,999	66	358	0	358	30	71	61	59	69	68	0	0	0	0	0	0	30	71	61	59	69	68	809898	1425370	1247730	1807000	1698350	1671320	110820	115537	122865	127277	147806	154034
1	AT2G22250.1	AT2G22250.2, AT2G22250.3	AT2G22250	ATAAT, AAT, MEE17 aspartate aminotransferase	plastid	428	1	0,999	29	358	0	358	46	53	54	59	73	73	0	0	0	0	0	0	46	53	54	59	73	73	1395160	1499310	1762690	2523140	2226990	2285850	199141	210126	252256	245700	194228	236119
1	AT2G39795.1		AT2G39795	Mitochondrial glycoprotein family protein	mitochondrion	250	1	0,999	17	358	358	358	70	67	48	63	50	60	70	67	48	63	50	60	70	67	48	63	50	60	4072510	3441820	3631160	4979790	4082510	3848420	801569	769761	791231	822152	802983	817372
1	AT1G07670.1	AT1G07670.2	AT1G07670	ATECA4, ECA4 endomembrane-type CA-ATPase 4	endoplasmic reticulum	1061	1	0,999	41	356	0	356	61	83	55	58	48	51	0	0	0	0	0	0	61	83	55	58	48	51	1503890	1863260	1169940	1553590	1534540	1942790	408839	384691	327099	321134	238315	322748
1	AT1G79490.1		AT1G79490	Pentatricopeptide repeat (PPR) superfamily protein (EMB2217)	mitochondrion	836	1	0,999	37	356	356	356	69	86	64	52	43	42	69	86	64	52	43	42	69	86	64	52	43	42	1729050	1763820	1847210	1430560	1344240	1227580	227913	198564	226170	154969	159532	164437
1	AT2G44065.1	AT2G44065.2, AT2G44065.3	AT2G44065	Ribosomal protein L2 family	mitochondrion	214	1	0,999	22	356	0	356	39	56	43	62	83	73	0	0	0	0	0	0	39	56	43	62	83	73	1477500	1726360	1410420	3061590	4048670	3709530	460244	536528	544051	830811	909741	847519
1	AT1G51650.1		AT1G51650	ATP synthase subunit (ATP epsilon)	mitochondrion	70	1	0,999	9	355	355	355	32	28	33	89	85	88	32	28	33	89	85	88	32	28	33	89	85	88	1112620	1399410	1127730	14580600	14085200	12681900	337123	392877	337022	3332760	2953760	2852720
1	AT3G09840.1		AT3G09840	CDC48, ATCDC48, CDC48A cell division cycle 48	cytosol	809	1	0,999	51	355	48	355	70	86	55	48	57	39	10	10	6	9	9	4	70	86	55	48	57	39	1678500	1760110	1335400	1264000	1528840	851642	144864	142148	135852	107939	105387	115111
1	AT5G08540.1		AT5G08540	Ribosomal RNA small subunit methyltransferase J	plastid	346	1	0,999	33	354	354	354	39	58	43	70	85	59	39	58	43	70	85	59	39	58	43	70	85	59	937604	1262720	1062780	2526460	2573200	1937540	140966	181086	171825	164893	181713	166961
1	AT1G30510.1	AT1G30510.2, AT1G30510.3	AT1G30510	ATRFNR2, RFNR2 root FNR 2	plastid	381	1	0,999	29	353	0	564	36	79	35	56	85	62	0	0	0	0	0	0	71	124	81	85	113	90	1166630	1834100	1366250	3560360	3203980	3237620	287365	365056	320426	588896	438888	629566
1	AT1G49400.1		AT1G49400	emb1129 Nucleic acid-binding, OB-fold-like protein	cytosol	116	1	0,999	15	353	315	353	28	34	35	66	107	83	25	31	31	56	99	73	28	34	35	66	107	83	1152110	1180890	1303530	3608680	3836710	3267400	402264	473694	418974	780995	877443	866961
1	AT4G20850.1		AT4G20850	Tripeptidyl Peptidase 2 (TPP2)	vacuole	1380	1	0,999	70	353	353	353	34	98	59	52	48	62	34	98	59	52	48	62	34	98	59	52	48	62	764890	2282100	1540000	1423200	1180770	1200180	112315	142966	142205	111409	95048,1	99769,9
1	AT4G35490.1	AT4G35490.2	AT4G35490	MRPL11 mitochondrial ribosomal protein L11	mitochondrion	155	1	0,999	17	353	0	353	40	72	56	59	54	72	0	0	0	0	0	0	40	72	56	59	54	72	2603970	3018590	2697700	4504780	3717970	4560390	563108	702547	705577	944600	812794	945149
1	AT1G02920.1		AT1G02920	Glutathione S-transferase 11 (phi class, GST11)	cytosol	209	1	0,999	26	352	78	412	67	68	75	48	56	38	20	16	20	10	11	1	80	81	83	58	65	45	3194120	3517290	3562830	1691490	1977430	1317520	692802	813497	843437	333143	437865	322849
1	AT1G09640.1		AT1G09640	Translation elongation factor EF1B, gamma chain	cytosol	414	1	0,999	33	351	139	586	34	52	35	68	77	85	10	18	13	28	33	37	76	98	63	97	132	120	1031620	985676	816305	2173460	2379540	2099710	231376	226879	212383	266379	278388	247484
1	AT2G31390.1		AT2G31390	pfkB-like carbohydrate kinase family protein	cytosol	325	1	0,999	26	351	201	351	79	97	50	44	52	29	47	50	23	29	31	21	79	97	50	44	52	29	2083680	2214000	1498400	1689640	1474410	1109890	231165	225083	201604	249426	223706	280421
1	AT4G22220.1		AT4G22220	ISU1, ATISU1 SufE/NifU family protein	mitochondrion	167	1	0,999	21	351	282	351	24	43	36	84	82	82	17	34	20	67	71	73	24	43	36	84	82	82	790679	921586	910757	9971750	7702180	8585260	778864	682956	759496	1349760	879357	1201960
1	AT1G69830.1		AT1G69830	Alpha-amylase-like 3 (AMY3)	plastid	887	1	0,999	40	350	350	350	52	81	60	44	62	51	52	81	60	44	62	51	52	81	60	44	62	51	1400730	1590100	1753310	1189830	1509890	1196930	150079	148454	191433	168147	152386	160504
1	AT4G25630.1		AT4G25630	FIB2, ATFIB2 fibrillarin 2	nucleus	320	1	0,999	30	350	49	350	31	76	37	68	75	63	4	8	6	9	14	8	31	76	37	68	75	63	697911	2224370	1123620	2938560	3106610	3244730	156829	415255	242825	391783	371980	347917
1	AT4G28070.2		AT4G28070	AFG1-like ATPase family protein	mitochondrion	473	1	0,999	35	350	13	350	54	52	49	68	78	49	3	3	2	2	3	0	54	52	49	68	78	49	1625190	1379990	1523160	2819330	2423320	2176120	263847	206783	244351	295575	210760	257463
1	AT3G20370.1	AT3G20370.2	AT3G20370	TRAF-like family protein	endoplasmic reticulum	379	1	0,999	17	349	0	349	33	98	55	53	56	54	0	0	0	0	0	0	33	98	55	53	56	54	1179970	3269120	2067860	2414840	2137310	1866220	227501	661132	433916	420400	344731	363870
1	AT3G20970.1		AT3G20970	NFU4, ATNFU2 NFU domain protein 4	mitochondrion	283	1	0,999	12	349	86	349	65	81	75	36	40	52	17	22	20	8	2	17	65	81	75	36	40	52	2842550	2801930	2900910	2982730	2022510	2433360	700018	698630	654283	604488	468930	548635
1	AT2G19870.1		AT2G19870	tRNA/rRNA methyltransferase (SpoU) family protein	plastid	589	1	0,999	40	348	348	348	57	65	63	51	49	63	57	65	63	51	49	63	57	65	63	51	49	63	1473240	1291720	1461480	1429910	1344170	1864030	172432	155254	194338	146136	117709	153196
1	AT3G09200.1		AT3G09200	Ribosomal protein L10 family protein	cytosol	320	1	0,999	22	348	0	348	38	46	22	79	78	85	0	0	0	0	0	0	38	46	22	79	78	85	2019680	2115200	1699760	6204480	2927470	3107820	912698	905005	701096	1367540	661325	861436
1	AT1G12775.1		AT1G12775	Pentatricopeptide repeat (PPR) superfamily protein	mitochondrion	644	1	0,999	39	347	210	347	62	68	72	52	50	43	38	41	42	34	31	24	62	68	72	52	50	43	1775910	1547980	2161880	2408390	1435810	1313740	290557	270594	302447	273016	181696	224729
1	AT5G10360.1		AT5G10360	EMB3010, RPS6B Ribosomal protein S6e	cytosol	249	1	0,999	26	347	106	347	39	50	38	68	69	83	11	10	11	26	23	25	39	50	38	68	69	83	1505960	1671060	1059670	3403790	3193880	3727050	282741	309922	209058	402777	318686	461617
1	AT1G50460.1		AT1G50460	Hexokinase-like (HKL1)	mitochondrion	498	1	0,999	33	346	0	346	59	62	51	57	68	49	0	0	0	0	0	0	59	62	51	57	68	49	1803620	1612470	1853220	2236960	2104180	1800460	311220	283054	311592	255047	219106	266203
1	AT2G32415.3		AT2G32415	RRP6L3, AtRRP6L3 RRP6-like 3 chr213761307-13765421 REVERSE LENGTH=892	nucleus	892	1	0,999	44	346	9	346	28	74	56	60	78	50	3	4	2	0	0	0	28	74	56	60	78	50	817593	2522340	1579820	1766600	1776140	1356280	302941	276880	262355	280257	257609	263959
1	AT3G17810.1		AT3G17810	PYD1 pyrimidine 1	plastid	426	1	0,999	26	346	346	346	49	68	64	54	56	55	49	68	64	54	56	55	49	68	64	54	56	55	2583440	2883500	2916230	3336450	2455660	2728460	583627	704820	736928	792191	613405	777003
1	AT3G21140.1		AT3G21140	Pyridoxamine 5'-phosphate oxidase family protein	plastid	387	1	0,999	22	346	336	346	36	57	39	73	81	60	36	53	39	72	77	59	36	57	39	73	81	60	923201	1637910	1162330	2607120	2391670	1929640	162214	228124	182694	254565	202441	225356
1	AT4G26965.1		AT4G26965	NADH:ubiquinone oxidoreductase, 17.2kDa subunit	mitochondrion	184	1	0,999	26	346	44	346	36	47	43	65	87	68	2	5	6	10	10	11	36	47	43	65	87	68	984616	970331	941144	2437560	2313300	2477490	327028	303609	328835	259796	241818	304735
1	AT5G25450.1		AT5G25450	Ubiquinol:cytochrome c oxidoreductase subunit (QCR7-2)	mitochondrion	122	1	0,999	15	346	253	491	41	59	43	86	63	54	31	50	35	60	37	40	74	95	74	104	68	76	1529840	1139770	1226820	4581800	3487100	2622620	1056510	737109	849322	485099	288323	311107
1	AT1G66520.1		AT1G66520	pde194 formyltransferase, putative	mitochondrion	355	1	0,999	34	345	61	345	59	57	60	64	52	53	8	8	10	11	16	8	59	57	60	64	52	53	1587750	1221340	1479170	1823270	1692440	1565300	167944	156637	173321	172414	178237	146914
1	AT2G16460.1		AT2G16460	Cytochrome c oxidase subunit (COXX6)	mitochondrion	230	1	0,999	22	345	54	345	46	48	42	68	76	65	10	11	8	6	8	11	46	48	42	68	76	65	1825060	2174040	1698440	3410320	3034990	2777820	403989	370672	422397	475108	385876	432652
1	AT3G26080.1	AT3G26080.2	AT3G26080	plastid-lipid associated protein PAP / fibrillin family protein	plastid	234	1	0,999	20	345	0	345	45	71	43	64	64	58	0	0	0	0	0	0	45	71	43	64	64	58	1613910	2421500	1619070	2832310	2607540	2653660	509100	674139	482447	575119	460537	513749
1	AT4G11060.1		AT4G11060	Organellar single-stranded DNA binding protein (MTSSB)	mitochondrion	201	1	0,999	15	345	345	345	52	51	65	54	60	63	52	51	65	54	60	63	52	51	65	54	60	63	1681370	2181540	1747410	3064560	3226310	3087080	382772	503250	429943	572459	534239	557610
1	AT5G46160.2		AT5G46160	Ribosomal protein L14p/L23e family protein	mitochondrion	172	1	0,999	19	345	0	345	54	48	54	53	62	74	0	0	0	0	0	0	54	48	54	53	62	74	1851850	1920180	1928080	3813000	2765500	3777150	443909	489906	498799	650179	447293	605106
1	AT1G05270.1		AT1G05270	TraB family protein	mitochondrion	371	1	0,999	23	344	344	344	55	100	72	43	38	36	55	100	72	43	38	36	55	100	72	43	38	36	2369200	2653260	3099110	1754430	1671260	1433900	377280	315157	429130	244039	218230	248585
1	AT4G03200.1		AT4G03200	catalytics	mitochondrion	818	1	0,999	42	344	2	344	57	71	46	52	51	67	0	1	0	0	1	0	57	71	46	52	51	67	1659100	1624170	1468830	2076090	1838760	2080130	173891	159608	171802	178547	156466	196258
1	AT5G11560.1		AT5G11560	catalytics	endoplasmic reticulum	982	1	0,999	41	344	344	344	67	100	60	40	44	33	67	100	60	40	44	33	67	100	60	40	44	33	1180590	1973670	1120410	1152890	705471	696430	112072	150357	100286	112623	84590,4	108501
1	AT3G45980.1		AT3G45980	H2B, HTB9 Histone superfamily protein	nucleus	150	1	0,999	16	343	32	343	69	39	33	51	67	84	6	7	4	4	6	5	69	39	33	51	67	84	4360360	1414490	982663	4909950	4311610	9023440	1305660	665301	482032	830488	880304	1173880
1	AT1G76150.1		AT1G76150	ECH2, ATECH2 enoyl-CoA hydratase 2	peroxisome	309	1	0,999	21	341	341	341	56	56	55	58	43	73	56	56	55	58	43	73	56	56	55	58	43	73	1439160	1165200	1339300	3379570	2539370	2798690	298102	281363	308244	527866	354754	500406
1	AT2G16880.1		AT2G16880	Pentatricopeptide repeat (PPR) superfamily protein	mitochondrion	743	1	0,999	37	341	341	341	61	70	60	54	56	40	61	70	60	54	56	40	61	70	60	54	56	40	1779640	2094880	1925410	1622980	1627500	1289130	264856	232361	262220	192522	192681	180440
1	AT3G55605.1		AT3G55605	Mitochondrial glycoprotein family protein	mitochondrion	258	1	0,999	19	340	327	340	49	62	52	65	53	59	49	58	47	64	51	58	49	62	52	65	53	59	2282720	2528440	3028050	3199270	2949650	2410890	1008850	920461	1068810	580637	594674	649312
1	AT4G17010.1		AT4G17010	Transcription factor 3B	mitochondrion	160	1	0,999	27	340	340	340	40	41	35	65	84	75	40	41	35	65	84	75	40	41	35	65	84	75	896066	1050230	954808	2304690	2559280	2458470	246788	268153	270577	268898	243250	298436
1	AT1G50380.1	AT1G50380.2	AT1G50380	Prolyl oligopeptidase family protein	cytosol	710	1	0,999	47	339	0	339	63	65	54	59	59	39	0	0	0	0	0	0	63	65	54	59	59	39	1600360	2016780	1247550	1644410	1524100	1239090	161484	140211	128876	161644	124178	158326
1	AT1G50510.1		AT1G50510	Indigoidine synthase A family protein (putative, IgdA-like)	peroxisome	330	1	0,999	20	339	339	339	24	38	24	79	84	90	24	38	24	79	84	90	24	38	24	79	84	90	654232	855792	620900	2947240	2933160	2459820	99198,8	112701	96164,2	326753	323979	294736
1	AT2G29720.1		AT2G29720	CTF2B FAD/NAD(P)-binding oxidoreductase family protein	mitochondrion	427	1	0,999	27	339	253	339	73	55	71	47	54	39	53	40	49	37	44	30	73	55	71	47	54	39	1762120	1069800	1635690	1000800	1284850	918028	234380	148866	215360	123838	123572	142229
1	AT3G11630.1		AT3G11630	2-Cys peroxiredoxin A (2-Cys PrxA)	plastid	266	1	0,999	19	339	104	339	43	74	56	52	58	56	14	20	22	19	17	12	43	74	56	52	58	56	2304040	3386430	2833220	4100370	4077430	3216190	600002	729711	704141	595726	708454	740631
1	AT5G48960.1		AT5G48960	HAD-superfamily hydrolase, subfamily IG, 5-nucleotidase	plastid	642	1	0,999	31	339	339	339	50	71	50	60	52	56	50	71	50	60	52	56	50	71	50	60	52	56	1118110	1458180	1098830	2926220	2303370	1381910	228607	268509	251292	334447	280141	288740
1	AT1G14060.1		AT1G14060	GCK domain-containing protein	mitochondrion	179	1	0,999	24	338	338	338	47	55	47	61	55	73	47	55	47	61	55	73	47	55	47	61	55	73	2616450	3072020	3588180	2555950	2484030	2940110	984423	1150800	1201750	420658	403911	645860
1	AT2G47470.1		AT2G47470	ATPDIL2-1, UNE5, MEE30, PDI11, ATPDI11 thioredoxin family protein	endoplasmic reticulum	361	1	0,999	36	338	12	338	38	42	29	64	92	73	0	0	0	4	4	4	38	42	29	64	92	73	1506820	1653420	868149	3170330	3679300	2528680	347199	374127	300406	391517	397168	418288
1	AT3G17300.1	AT3G17300.3	AT3G17300	unknown protein;Has 48 Blast hits to 48 proteins in 21 species: Archae - 0;Bacteria - 0;Metazoa - 0;Fungi - 0;Plants - 40;Viruses - 0;Other Eukaryotes - 8 (source: NCBI BLink).	mitochondrion	91	1	0,999	12	338	0	338	32	39	38	68	90	71	0	0	0	0	0	0	32	39	38	68	90	71	1101580	1296180	1390500	7703740	8013140	6295270	501198	613401	613564	1213600	1333400	1062480
1	AT4G33520.2	AT4G33520.3	AT4G33520	Heavy metal ATPase 6 (HMAC6)	plastid	949	1	0,999	32	338	0	338	44	71	49	51	63	60	0	0	0	0	0	0	44	71	49	51	63	60	903798	1178710	1203650	1518500	1597960	1344870	167868	172806	190541	253963	203635	222237
1	AT5G24970.2	AT5G24970.3	AT5G24970	Protein kinase superfamily protein	mitochondrion	761	1	0,999	37	338	0	338	53	62	41	62	63	57	0	0	0	0	0	0	53	62	41	62	63	57	895276	1115450	820979	1272360	1265830	1184580	133487	113608	110709	127537	113949	134766
1	AT2G39270.1		AT2G39270	P-loop containing nucleoside triphosphate hydrolases superfamily protein	mitochondrion	295	1	0,999	24	337	332	337	49	48	57	49	79	55	48	47	56	48	79	54	49	48	57	49	79	55	1643520	1314460	1694120	2329310	2977140	2049790	336000	270742	362751	267960	307780	227633
1	AT2G46470.1		AT2G46470	Oxidase assembly 1-like OXA1-like (OXA1L)	mitochondrion	431	1	0,999	15	337	337	337	50	69	53	61	59	45	50	69	53	61	59	45	50	69	53	61	59	45	1922670	1995940	2091090	3141690	2544080	2595740	348046	413352	472604	342521	264917	381181
1	AT3G57050.1	AT3G57050.4	AT3G57050	CBL cystathionine beta-lyase	plastid	464	1	0,999	30	337	0	337	46	59	69	55	57	51	0	0	0	0	0	0	46	59	69	55	57	51	1190860	1604360	2478300	2360020	1866420	1837750	233226	269724	292241	412689	258005	456399
1	AT5G02740.1		AT5G02740	Ribosomal protein S24 (RPS24E)	mitochondrion	228	1	0,999	11	337	159	337	61	69	58	36	57	56	27	30	26	19	30	27	61	69	58	36	57	56	3603720	3719050	4107590	4673600	2876010	5246300	949777	854899	939168	1196090	765272	1139330
1	AT5G40610.1		AT5G40610	NAD-dependent glycerol-3-phosphate dehydrogenase family protein	mitochondrion	400	1	0,999	25	337	337	337	54	58	59	63	58	45	54	58	59	63	58	45	54	58	59	63	58	45	1423390	1432290	1510050	2393490	1842670	1574200	202850	186510	201717	214720	163285	190599
1	AT5G43970.1		AT5G43970	Translocase of the outer mitochondrial membrane 22 (TOM22-2)	mitochondrion	99	1	0,999	9	337	337	337	27	36	20	84	80	90	27	36	20	84	80	90	27	36	20	84	80	90	1281100	1309620	1019480	10304700	8739980	11384700	414281	401112	338048	2369320	2192540	2687070
1	AT1G05060.1		AT1G05060	unknown protein;Has 34 Blast hits to 34 proteins in 13 species: Archae - 0;Bacteria - 0;Metazoa - 0;Fungi - 0;Plants - 34;Viruses - 0;Other Eukaryotes - 0 (source: NCBI BLink).	mitochondrion	253	1	0,999	30	336	336	336	32	37	26	78	86	77	32	37	26	78	86	77	32	37	26	78	86	77	1195780	888430	598619	3409580	3239590	3337500	147814	125908	154121	300005	215199	327130
1	AT1G28540.1		AT1G28540	unknown protein;Has 25 Blast hits to 25 proteins in 10 species: Archae - 0;Bacteria - 0;Metazoa - 0;Fungi - 0;Plants - 25;Viruses - 0;Other Eukaryotes - 0 (source: NCBI BLink).	mitochondrion	103	1	0,999	9	336	336	336	45	43	35	61	72	80	45	43	35	61	72	80	45	43	35	61	72	80	716548	637457	653353	1948440	2191020	2481140	363699	328853	312845	319277	365598	407822
1	AT1G33360.1		AT1G33360	ATP-dependent Clp protease	mitochondrion	656	1	0,999	42	336	336	470	48	57	66	52	49	64	48	57	66	52	49	64	69	81	89	68	79	84	1270160	1164320	1670950	1860290	1467460	1998070	143556	135327	192745	175481	158324	190098
1	AT2G30860.1		AT2G30860	ATGSTF9, GLUTTR, ATGSTF7, GSTF9 glutathione S-transferase PHI 9	cytosol	215	1	0,999	27	336	43	336	40	46	47	80	66	57	6	3	3	12	14	5	40	46	47	80	66	57	2041470	2304860	2071650	4699930	3846550	3523790	462880	515860	444804	583762	479398	533324
1	AT3G21110.1	AT3G21110.2, AT3G21110.3	AT3G21110	Phosphoribosylaminoimidazole synthetase (PUR7)	plastid	411	1	0,999	26	336	0	336	42	70	61	57	65	41	0	0	0	0	0	0	42	70	61	57	65	41	1112290	1660640	1694200	2070600	1800470	1549970	145603	201466	218484	192234	167794	183145
1	AT3G61530.1	AT3G61530.2	AT3G61530	Ketopentoate hydroxymethyltransferase 2 (KPHMT2)	mitochondrion	354	1	0,999	21	336	0	336	41	43	38	63	68	83	0	0	0	0	0	0	41	43	38	63	68	83	1875000	1340500	1742030	2605720	2552530	2402330	371266	239582	331974	281786	290425	267297
1	AT4G39080.1		AT4G39080	Vacuolar H(+)-ATPase A3 (VHA-A3)	vacuole	821	1	0,999	39	336	198	336	53	83	38	54	52	56	35	52	29	32	25	25	53	83	38	54	52	56	1401840	1846250	916981	1716610	2354310	1384590	164959	187166	132146	196638	210355	207006
1	AT5G36950.1		AT5G36950	DEGP protease 10 (DEGP10)	mitochondrion	586	1	0,999	31	336	336	336	70	59	59	59	48	41	70	59	59	59	48	41	70	59	59	59	48	41	1656800	1274830	1594920	1785280	1180140	1471970	176521	142790	159498	185582	154313	184252
1	AT3G06483.1		AT3G06483	PDK, ATPDHK pyruvate dehydrogenase kinase	mitochondrion	366	1	0,999	25	335	335	335	54	42	48	73	73	45	54	42	48	73	73	45	54	42	48	73	73	45	1902490	1386260	1506480	3268600	2862190	2129980	233872	191598	212840	213790	197374	200575
1	AT4G20830.1		AT4G20830	FAD-binding Berberine family protein (BBEE19 / BBE20)	plasma membrane	570	1	0,999	38	335	0	335	51	96	69	39	49	31	0	0	0	0	0	0	51	96	69	39	49	31	1429250	3123310	2330370	1065570	971822	926941	171552	297522	227012	139448	122707	147682
1	AT5G05990.1		AT5G05990	Mitochondrial glycoprotein family protein	mitochondrion	259	1	0,999	23	335	335	335	54	61	60	55	52	53	54	61	60	55	52	53	54	61	60	55	52	53	2358690	2069780	2397320	2988430	2402240	2702620	358700	330784	394436	371183	289224	415013
1	AT5G42890.1		AT5G42890	ATSCP2, SCP2 sterol carrier protein 2	peroxisome	123	1	0,999	22	335	335	335	30	32	27	83	96	67	30	32	27	83	96	67	30	32	27	83	96	67	1046950	1117870	1121620	6076380	6519570	4869720	517350	457968	414527	656160	504348	501584
1	AT2G31725.1		AT2G31725	Eukaryotic protein of unknown function (DUF842)	mitochondrion	149	1	0,999	15	334	334	334	39	41	40	62	81	71	39	41	40	62	81	71	39	41	40	62	81	71	1012660	1034430	929625	4901600	5401010	4306240	317627	398379	340604	1230370	1788060	1336500
1	AT5G12040.1		AT5G12040	Nitrilase/cyanide hydratase and apolipoprotein N-acyltransferase family protein	plastid	369	1	0,999	22	334	71	334	55	54	54	60	71	40	15	10	12	10	16	8	55	54	54	60	71	40	1973300	1542060	2015380	2393080	2585280	1849620	497041	392657	488414	567124	468088	513791
1	AT1G48200.1		AT1G48200	unknown protein;FUNCTIONS IN: molecular_function unknown;INVOLVED IN: biological_process unknown;LOCATED IN: endomembrane system;EXPRESSED IN: 22 plant structures;EXPRESSED DURING: 13 growth stages;Has 30 Blast hits to 30 proteins in 12 species: Archae - 0;Bacteria - 0;Metazoa - 0;Fungi - 0;Plants - 30;Viruses - 0;Other Eukaryotes - 0 (source: NCBI BLink).	mitochondrion	118	1	0,999	9	333	333	333	35	31	27	79	80	81	35	31	27	79	80	81	35	31	27	79	80	81	629678	606308	528389	3333240	3160550	3285960	293377	243013	253119	526043	458349	504742
1	AT4G33510.1		AT4G33510	3-deoxy-D-arabino-heptulosonate 7-phosphate synthase (DHS2)	plastid	507	1	0,999	35	333	85	548	39	68	54	54	60	58	16	12	8	17	15	17	76	110	84	90	90	98	899900	1558330	1244780	1905010	2093160	1915730	116402	198559	154316	231964	230487	193384
1	AT5G05000.1	AT5G05000.2, AT5G05000.3	AT5G05000	Translocon of the outer envelope membrane of chloroplasts 34 (TOC34)	plastid	313	1	0,999	21	332	0	332	43	62	45	57	62	63	0	0	0	0	0	0	43	62	45	57	62	63	1008820	1485850	1176340	2135640	1892540	1812470	175119	216863	187329	311666	245154	314955
1	AT5G55125.1	AT5G55125.2	AT5G55125	Ribosomal protein L31	mitochondrion	76	1	0,999	10	332	0	332	44	56	49	65	69	49	0	0	0	0	0	0	44	56	49	65	69	49	1276210	1539050	1301580	2085280	1792380	2105420	273427	297516	288371	405829	365350	461340
1	AT1G52370.1	AT1G52370.2, AT1G52370.3, AT1G52370.4	AT1G52370	Ribosomal protein L22 family	mitochondrion	269	1	0,999	21	331	0	331	46	51	39	75	71	49	0	0	0	0	0	0	46	51	39	75	71	49	1379060	1513550	1367110	3707040	3902460	2684200	619805	594434	588341	411922	437766	351022
1	AT2G18450.1		AT2G18450	SDH1-2 succinate dehydrogenase 1-2	mitochondrion	632	1	0,999	40	331	331	1902	42	71	18	61	70	69	42	71	18	61	70	69	385	413	310	245	295	254	1024340	1191390	393074	1271820	1387390	1156710	123813	141866	92551	125960	169541	124806
1	AT4G00585.1		AT4G00585	NADH:ubiquinone oxidoreductase subunit (KFYI)	mitochondrion	88	1	0,999	13	331	331	331	32	33	38	63	92	73	32	33	38	63	92	73	32	33	38	63	92	73	2285760	2481980	2492300	8331910	9836290	8423800	974395	992769	804648	2395290	3082890	1748410
1	AT1G11870.1	AT1G11870.2	AT1G11870	ATSRS, OVA7, SRS Seryl-tRNA synthetase	plastid,mitochondrion	512	1	0,999	27	330	0	330	59	59	63	54	51	44	0	0	0	0	0	0	59	59	63	54	51	44	1619560	1692270	1884660	1772000	1587730	1638500	301948	289831	323004	257052	245241	310033
1	AT1G56110.1		AT1G56110	NOP56 homolog of nucleolar protein NOP56	nucleus	522	1	0,999	42	330	215	330	18	91	29	56	72	64	14	53	18	35	44	51	18	91	29	56	72	64	355641	2053660	634572	2346820	2196310	2443540	77494,5	205798	103123	256908	242162	251519
1	AT5G63570.1		AT5G63570	Glutamate-1-semialdehyde 2,1-aminomutase (GSA1)	plastid	474	1	0,999	21	330	6	330	37	56	49	64	51	73	0	0	0	2	2	2	37	56	49	64	51	73	848529	1043690	1008980	2806100	1939310	2513650	159322	192599	202565	382990	228147	365063
1	AT2G25840.2		AT2G25840	OVA4 Nucleotidylyl transferase superfamily protein	plastid	412	1	0,999	22	329	1	329	50	58	47	53	70	51	0	0	0	0	1	0	50	58	47	53	70	51	1548090	1362060	1653490	2376800	2397800	2012160	421017	344416	400723	280216	276136	285549
1	AT4G26210.1	AT4G26210.2	AT4G26210	ATP synthase subunit (ATPG)	mitochondrion	122	1	0,999	17	329	0	479	53	47	43	54	75	57	0	0	0	0	0	0	77	75	70	74	92	91	1905370	1652580	1761120	6517050	7154590	6248630	1203300	1104870	1086230	1045600	1390290	1218800
1	AT3G17390.1		AT3G17390	MTO3, SAMS3, MAT4 S-adenosylmethionine synthetase family protein	plasma membrane,nucleus	393	1	0,999	33	328	204	527	43	84	37	63	60	41	25	59	20	38	38	24	75	143	59	100	89	61	1433370	3441050	1269720	3058520	2132200	1970740	298762	493266	281588	409646	280099	303745
1	AT1G01290.1	AT1G01290.2	AT1G01290	Cofactor of nitrate reductase and xanthine dehydrogenase 3 (CNX3)	mitochondrion	270	1	0,999	24	326	0	326	41	40	45	69	76	55	0	0	0	0	0	0	41	40	45	69	76	55	1589310	1214720	1527930	3170770	3196140	2287110	596990	456041	549762	375573	381144	257552
1	AT1G35720.1		AT1G35720	ANNAT1, OXY5, ATOXY5 annexin 1	cytosol	317	1	0,999	33	326	326	326	27	89	30	57	80	43	27	89	30	57	80	43	27	89	30	57	80	43	930663	2622330	890811	2378250	2495980	1829330	106723	210800	98021,9	172708	164530	168179
1	AT2G17580.1		AT2G17580	Polynucleotide adenylyltransferase family protein	mitochondrion	757	1	0,999	43	326	326	326	39	53	44	55	65	70	39	53	44	55	65	70	39	53	44	55	65	70	1219580	1170350	1224530	1773800	1748320	1633890	109921	101072	109366	141552	127501	132139
1	AT5G58370.2	AT5G58370.3	AT5G58370	P-loop containing nucleoside triphosphate hydrolases superfamily protein	mitochondrion	465	1	0,999	39	326	0	326	36	43	41	64	76	66	0	0	0	0	0	0	36	43	41	64	76	66	779069	1004300	1239190	2390070	2510810	2626650	95385,6	102363	122957	146375	163483	159079
1	AT5G65560.1	AT5G65560.2, AT5G65560.3	AT5G65560	Pentatricopeptide repeat (PPR) superfamily protein	mitochondrion	915	1	0,999	32	326	0	326	40	47	44	67	76	52	0	0	0	0	0	0	40	47	44	67	76	52	1027960	1160950	1398530	2021300	1702970	1045770	197081	183505	203721	226299	206014	187105
1	AT3G07480.1		AT3G07480	2Fe-2S ferredoxin-like superfamily protein	mitochondrion	159	1	0,999	12	325	325	325	38	35	44	63	75	70	38	35	44	63	75	70	38	35	44	63	75	70	3300590	2579260	2665960	7711670	7949570	8206860	1100690	1119260	1102790	1620360	1378180	1518770
1	AT4G37930.1		AT4G37930	Serine hydroxymethyltransferase (SHMT1)	mitochondrion	517	1	0,999	43	325	325	1129	40	40	28	72	80	65	40	40	28	72	80	65	185	227	191	186	184	156	1181860	1006270	741547	3113630	2498120	2044870	146878	129983	104299	236876	199839	212279
1	AT5G40650.1		AT5G40650	Succinate dehydrogenase subunit (SDH2-2, Fe-S subunit)	mitochondrion	280	1	0,999	32	325	1	1157	40	47	50	63	58	67	0	0	0	0	1	0	197	236	211	180	152	181	1712420	1602080	2974710	3029180	2850690	3144290	719479	638360	812520	368974	327391	417002
1	AT1G03220.1		AT1G03220	Eukaryotic aspartyl protease family protein	extracellular	433	1	0,999	20	324	233	324	52	96	87	26	30	33	38	75	63	15	21	21	52	96	87	26	30	33	1515590	3884630	3657650	1231950	1698110	1323680	361526	783643	788588	248008	228427	293050
1	AT1G28210.1	AT1G28210.2, AT1G28210.3	AT1G28210	DNAJ homolog (ATJ1)	mitochondrion	408	1	0,999	30	324	0	324	45	52	48	61	52	66	0	0	0	0	0	0	45	52	48	61	52	66	2656140	3062770	3128680	3353450	2681440	2582910	975719	929701	1023140	895947	753658	884687
1	AT1G50400.1		AT1G50400	Eukaryotic porin family protein	mitochondrion	310	1	0,999	23	324	324	324	65	62	45	59	47	46	65	62	45	59	47	46	65	62	45	59	47	46	1489010	1324610	1392820	1886700	1680280	1412930	318634	258834	274837	308867	299383	289303
1	AT1G75210.1	AT1G75210.2, AT1G75210.3	AT1G75210	HAD-superfamily hydrolase, subfamily IG, 5'-nucleotidase	mitochondrion	642	1	0,999	35	324	0	324	77	71	70	36	32	38	0	0	0	0	0	0	77	71	70	36	32	38	2842360	2245480	2779060	1313560	1190780	1154470	386225	304002	441822	268841	192103	272336
1	AT3G44310.1	AT3G44310.3	AT3G44310	NIT1, ATNIT1, NITI nitrilase 1	cytosol	346	1	0,999	25	324	0	324	63	61	77	49	37	37	0	0	0	0	0	0	63	61	77	49	37	37	1454840	1228550	1590160	1260580	1147310	845530	278161	248534	265720	284671	305335	284722
1	AT4G34310.1		AT4G34310	Alpha/beta-Hydrolases superfamily protein	mitochondrion	1228	1	0,999	47	324	0	324	61	52	53	50	62	46	0	0	0	0	0	0	61	52	53	50	62	46	1874220	1080000	1571180	1913330	1749020	1893310	299206	250111	278181	237397	256669	207845
1	AT5G48970.1		AT5G48970	Mitochondrial thiamin diphosphate carrier	mitochondrion	339	1	0,999	23	324	181	324	50	53	51	59	60	51	27	34	27	30	36	27	50	53	51	59	60	51	1772840	1334010	1484280	2205650	1855840	2264750	309363	238108	277674	311079	248868	315571
1	AT5G54100.1		AT5G54100	Stomatin-like protein 2 (SLP2)	mitochondrion	401	1	0,999	35	324	324	728	41	64	49	63	51	56	41	64	49	63	51	56	117	137	116	137	104	117	1707390	1786630	1458610	2339760	2209580	3235050	714546	647100	551288	722287	413978	666473
1	AT1G01820.1		AT1G01820	Peroxin 11C (PEX11C)	peroxisome	235	1	0,999	19	323	217	323	39	51	39	70	64	60	24	36	24	51	45	37	39	51	39	70	64	60	1143990	1730530	1239920	4019930	4057330	3914390	626566	1060750	664979	831488	756218	755049
1	AT1G53310.1	AT1G53310.2, AT1G53310.3	AT1G53310	ATPPC1, PEPC1, ATPEPC1, PPC1 phosphoenolpyruvate carboxylase 1	cytosol	967	1	0,999	54	323	0	323	59	99	49	44	37	35	0	0	0	0	0	0	59	99	49	44	37	35	1503040	2288290	1205320	918161	752669	915373	164329	213481	156027	199773	159821	195058
1	AT1G56340.1		AT1G56340	CRT1, CRT1a, AtCRT1a calreticulin 1a	endoplasmic reticulum	425	1	0,999	31	323	26	323	64	63	48	45	52	51	9	5	5	1	1	5	64	63	48	45	52	51	1931730	1617360	1071530	1358470	1385880	1388070	214909	227894	178077	175433	146268	155700
1	AT1G61960.1		AT1G61960	Mitochondrial transcription termination factor family protein	mitochondrion	457	1	0,999	42	322	302	354	42	66	55	51	67	41	39	63	53	48	63	36	46	70	57	57	74	50	1123750	1288780	1549690	1403850	1428030	1008410	193550	198655	233974	205440	208174	224067
1	AT1G70190.1	AT1G70190.2	AT1G70190	Ribosomal protein L7/L12, oligomerisation;Ribosomal protein L7/L12, C-terminal/adaptor protein ClpS-like	mitochondrion	208	1	0,999	21	322	0	322	41	57	48	52	54	70	0	0	0	0	0	0	41	57	48	52	54	70	1165270	1347390	1257440	3013980	3008960	2985380	472302	516706	519506	464629	488635	516555
1	AT2G31340.1		AT2G31340	emb1381 embryo defective 1381	mitochondrion	559	1	0,999	31	322	322	322	65	58	65	46	44	44	65	58	65	46	44	44	65	58	65	46	44	44	1676840	1637250	1749480	1643590	1809450	1125450	199266	172096	186333	196781	183309	158768
1	AT3G24830.1		AT3G24830	Ribosomal protein L13 family protein	cytosol	206	1	0,999	27	322	175	322	41	71	34	49	72	55	23	34	20	27	41	30	41	71	34	49	72	55	1428270	2217510	1261500	2674780	3102520	2314270	331311	438926	365408	500049	544553	474082
1	AT3G01120.1		AT3G01120	Cystathionine gamma-synthase (CGS1)	plastid	563	1	0,999	24	321	321	321	41	45	65	62	61	47	41	45	65	62	61	47	41	45	65	62	61	47	1227130	1268250	1627000	2388490	1873300	1401640	194682	206190	282800	249458	268604	180935
1	AT3G24320.1		AT3G24320	MUTL protein homolog 1	plastid,mitochondrion	1118	1	0,999	49	321	70	321	39	42	50	62	68	60	10	14	12	12	16	6	39	42	50	62	68	60	973183	1121600	1511810	2218490	1893960	1333250	167983	160363	188114	244094	201602	198852
1	AT5G47320.1		AT5G47320	Ribosomal protein S19 (RPS19)	mitochondrion	212	1	0,999	16	321	321	321	41	56	41	67	67	49	41	56	41	67	67	49	41	56	41	67	67	49	1488100	1255050	1460640	3257060	2773460	2457110	517128	458342	473152	349715	364449	342561
1	AT1G80360.1	AT1G80360.2, AT1G80360.3, AT1G80360.4	AT1G80360	Pyridoxal phosphate (PLP)-dependent transferases superfamily protein	cytosol	394	1	0,999	24	320	0	320	63	58	64	49	51	35	0	0	0	0	0	0	63	58	64	49	51	35	1829950	1486220	1593770	1641080	1627160	1137830	255445	191725	213782	184080	164862	159028
1	AT3G48680.1		AT3G48680	NADH:ubiquinone oxidoreductase subunit (gamma CAL2)	mitochondrion	256	1	0,999	19	319	319	738	45	47	47	68	43	69	45	47	47	68	43	69	120	126	111	133	100	148	2318740	1692880	2092760	5450870	4444420	6277140	1343970	1370570	1653570	1544720	1012050	1943160
1	AT5G60600.1		AT5G60600	GCPE, ISPG, CSB3, CLB4, HDS 4-hydroxy-3-methylbut-2-enyl diphosphate synthase	plastid	741	1	0,999	40	319	0	319	45	64	56	50	59	45	0	0	0	0	0	0	45	64	56	50	59	45	1204150	1348360	1166420	1237830	1513700	1045360	156431	151091	162588	166095	121228	176119
1	AT2G01440.1		AT2G01440	DEAD/DEAH box helicase	mitochondrion	973	1	0,999	45	317	317	317	60	71	64	29	54	39	60	71	64	29	54	39	60	71	64	29	54	39	1278110	1405450	1329820	1099990	1290540	1087180	114592	117451	125701	104873	80888,1	90033,1
1	AT2G20710.1		AT2G20710	Tetratricopeptide repeat (TPR)-like superfamily protein	mitochondrion	490	1	0,999	32	317	88	317	49	68	72	39	44	45	13	18	18	14	15	10	49	68	72	39	44	45	1442370	1857540	1541140	1621960	1292200	1539240	169684	170226	170263	232902	170569	227131
1	AT1G21440.1	AT1G21440.2	AT1G21440	Phosphoenolpyruvate carboxylase family protein	plastid	336	1	0,999	18	316	0	316	46	84	67	35	44	40	0	0	0	0	0	0	46	84	67	35	44	40	1203150	1649880	1454340	1633670	1416980	1661340	241893	295691	292152	276440	290806	278456
1	AT3G05350.1		AT3G05350	Metallopeptidase M24 family protein	plastid	710	1	0,999	31	316	316	316	54	61	56	47	63	35	54	61	56	47	63	35	54	61	56	47	63	35	1437420	1217380	1130190	1863500	1360870	1140630	216540	169391	169736	222106	196457	142215
1	AT3G62810.1	AT3G62810.2	AT3G62810	complex 1 family protein / LVR family protein	mitochondrion	106	1	0,999	15	316	0	316	26	36	35	68	71	80	0	0	0	0	0	0	26	36	35	68	71	80	718194	842994	991633	3510660	2370970	3436300	204807	224829	271424	664409	477466	614530
1	AT3G62250.1		AT3G62250	UBQ5 ubiquitin 5	cytosol	157	1	0,999	16	315	5	315	35	52	31	62	81	54	0	0	0	1	4	0	35	52	31	62	81	54	1905650	1660280	1351980	2200360	2111530	1927350	544917	532605	400120	443854	364774	432968
1	AT5G52640.1		AT5G52640	HSP81-1, ATHS83, HSP81.1, HSP83, ATHSP90.1, AtHsp90-1, HSP90.1 heat shock protein 90.1	cytosol	705	1	0,999	46	315	117	315	47	66	39	54	60	49	15	16	9	25	28	24	47	66	39	54	60	49	1660560	2294240	1660980	2368450	2208590	1791530	358323	373726	299528	467796	350435	408802
1	AT5G60640.1		AT5G60640	ATPDIL1-4, PDI2, ATPDI2, PDIL1-4 PDI-like 1-4	endoplasmic reticulum	597	1	0,999	35	312	0	312	68	90	56	36	33	29	0	0	0	0	0	0	68	90	56	36	33	29	1686450	1946020	1255080	1233090	1253850	1104630	159831	202963	120223	140545	150393	138873
1	AT2G47000.1	AT2G47000.5, AT2G47000.6	AT2G47000	Auxin efflux transmembrane transporter (MDR4, ABCB4)	plasma membrane	1286	1	0,999	45	311	0	313	99	82	63	25	14	28	0	0	0	0	0	0	99	82	63	25	16	28	2427780	1675980	1465240	671730	172313	979080	254782	178404	173584	146089	82823,4	161003
1	AT3G60510.1	AT3G60510.3	AT3G60510	ATP-dependent caseinolytic (Clp) protease/crotonase family protein	mitochondrion	401	1	0,999	20	311	0	311	54	45	46	70	57	39	0	0	0	0	0	0	54	45	46	70	57	39	1653140	1209510	1467490	2864950	2241480	2175380	361736	274309	335480	372057	393806	337760
1	AT2G46110.1		AT2G46110	Ketopentoate hydroxymethyltransferase 1 (KPHMT1)	mitochondrion	347	1	0,999	16	310	310	321	45	42	37	65	54	67	45	42	37	65	54	67	46	45	38	67	56	69	1304150	1293980	1257060	3006680	3029250	2785010	288214	282070	298710	536971	448422	481301
1	AT3G10860.1	AT3G10860.2, AT5G05370.1	AT3G10860	Ubiquinol:cytochrome c oxidoreductase subunit (QCR8)	mitochondrion	72	1	0,999	9	310	0	310	27	34	23	64	75	87	0	0	0	0	0	0	27	34	23	64	75	87	3699430	3197490	3236400	10741300	7245550	11732000	2114150	2201330	2078530	4799560	4232070	3629620
1	AT5G63630.1	AT5G63630.2	AT5G63630	P-loop containing nucleoside triphosphate hydrolases superfamily protein	nucleus	788	1	0,999	48	310	0	405	46	42	35	51	78	58	0	0	0	0	0	0	65	59	55	60	98	68	1213810	1258710	1056760	2059030	2150230	1797560	122399	111218	113114	175748	227354	175840
1	AT1G20560.1		AT1G20560	AAE1 acyl activating enzyme 1	peroxisome	556	1	0,999	26	309	45	309	29	52	28	75	67	58	5	9	7	11	8	5	29	52	28	75	67	58	460271	770321	430825	1650230	1369120	1057730	98087,7	116112	96472,8	176268	153273	135972
1	AT1G23100.1		AT1G23100	Heat shock protein 10 (HSP10)	mitochondrion	97	1	0,999	19	309	309	309	21	23	20	83	86	76	21	23	20	83	86	76	21	23	20	83	86	76	776192	877510	745778	8293930	6476740	7523590	202178	228629	242782	1530460	1035690	1341960
1	AT1G28510.1		AT1G28510	Optic atrophy 3 protein (OPA3)	mitochondrion	171	1	0,999	16	307	307	307	39	56	42	56	61	53	39	56	42	56	61	53	39	56	42	56	61	53	2630020	2477720	2569630	3344210	3299700	3442600	566031	486573	527526	565252	495332	597764
1	AT3G05060.1		AT3G05060	NOP56-like pre RNA processing ribonucleoprotein	nucleus	533	1	0,999	40	307	283	307	10	68	20	70	77	62	6	61	16	67	74	59	10	68	20	70	77	62	271603	1817380	362174	2680910	2610070	2490100	104224	221197	132162	323754	215224	285824
1	AT5G53560.1		AT5G53560	ATB5-A, B5 #2, ATCB5-E, CB5-E cytochrome B5 isoform E	endoplasmic reticulum	134	1	0,999	12	307	307	307	47	42	28	52	63	75	47	42	28	52	63	75	47	42	28	52	63	75	1285060	1564820	892572	2526840	1864820	2091120	360426	431043	241604	352239	252418	313833
1	AT1G24793.1	AT1G24880.1, AT1G25054.1, AT1G25054.2, AT1G25145.1, AT1G25210.1	AT1G24793	UDP-3-O-acyl N-acetylglycosamine deacetylase family protein	mitochondrion	326	1	0,999	20	306	0	306	52	61	49	49	45	50	0	0	0	0	0	0	52	61	49	49	45	50	1590080	1450790	1487300	2771810	1630320	2184180	257558	215698	244354	355968	328436	320546
1	AT3G15020.1		AT3G15020	mMDH2 Lactate/malate dehydrogenase family protein	mitochondrion	341	1	0,999	35	306	13	2583	40	44	30	65	81	46	0	0	0	3	5	5	487	479	444	371	413	389	1123780	1005690	787361	2295330	2983630	1800170	423331	421768	388433	532203	747029	516839
1	AT1G14320.1		AT1G14320	Ribosomal protein L10 (RPL10A)	cytosol	220	1	0,999	21	305	0	305	34	45	34	60	64	68	0	0	0	0	0	0	34	45	34	60	64	68	1385600	1875500	1137080	2512820	2751310	2238490	493008	547230	447041	589795	501716	395877
1	AT1G48920.1		AT1G48920	ATNUC-L1, PARL1, NUC-L1 nucleolin like 1	nucleus	557	1	0,999	43	305	296	305	26	44	24	64	69	78	24	42	22	63	69	76	26	44	24	64	69	78	805961	1130820	666938	2406940	2269300	2056180	135529	134538	104921	194569	140336	162226
1	AT2G24180.1		AT2G24180	CYP71B6 cytochrome p450 71b6	endoplasmic reticulum	503	1	0,999	32	304	296	304	60	68	43	43	45	45	58	65	42	43	44	44	60	68	43	43	45	45	1401510	1561610	1135640	1170600	1162720	1122560	137376	141739	118676	112221	113651	124609
1	AT1G54010.1		AT1G54010	GDSL-like Lipase/Acylhydrolase superfamily protein	vacuole	386	1	0,999	21	303	303	324	12	47	27	78	75	64	12	47	27	78	75	64	12	54	32	82	79	65	527019	2120610	1007270	2789520	2211750	2730370	130304	416698	264709	494177	430684	448650
1	AT3G19440.1		AT3G19440	Pseudouridine synthase family protein	mitochondrion	477	1	0,999	40	303	130	303	35	54	49	48	56	61	18	24	27	19	18	24	35	54	49	48	56	61	2918330	1654500	3768190	1635330	1987750	1701520	408204	424777	470831	676801	623566	627503
1	AT5G15910.1		AT5G15910	NAD(P)-binding Rossmann-fold superfamily protein	mitochondrion	269	1	0,999	20	303	11	303	43	50	37	58	65	50	1	4	1	0	3	2	43	50	37	58	65	50	1321970	1142240	1157090	2352930	2556050	1893840	363009	296242	290313	532838	528515	531212
1	AT5G42960.1		AT5G42960	Outer envelope pore 24B-like protein	plastid	213	1	0,999	25	303	302	303	42	53	34	62	58	54	42	52	34	62	58	54	42	53	34	62	58	54	1465410	1978750	1441830	2589480	2343690	2306920	295221	356552	314006	481377	426134	384041
1	AT1G15060.1	AT1G15060.3	AT1G15060	Uncharacterised conserved protein UCP031088, alpha/beta hydrolase	plastid	578	1	0,999	24	302	0	302	48	59	59	56	35	45	0	0	0	0	0	0	48	59	59	56	35	45	1651310	1599860	1887990	2147740	1251410	1494210	201838	175029	195867	241479	190597	175918
1	AT1G80480.1		AT1G80480	Plastid transcriptionally active (PTAC17)	plastid	444	1	0,999	24	302	252	302	52	52	52	59	47	40	38	37	39	56	45	37	52	52	52	59	47	40	1644860	1700960	1908560	2222000	1673190	1586180	299808	302820	348341	231879	201057	213637
1	AT2G43710.1		AT2G43710	Stearoyl-acyl-carrier-protein desaturase (FAB2)	plastid	401	1	0,999	35	302	6	317	26	51	46	59	82	38	0	0	0	1	2	3	29	55	49	62	82	40	998915	1564570	1578410	2582220	2748260	1556120	243676	343735	371724	344761	265131	252266
1	AT3G20320.1		AT3G20320	Permease-like component of an ABC transporter (ABCI15)	plastid	381	1	0,999	21	302	182	302	39	82	47	46	43	45	26	56	28	27	24	21	39	82	47	46	43	45	537954	1062480	649594	1308970	1637630	966727	98174,4	135938	114250	157612	228324	142995
1	AT3G25780.1		AT3G25780	Allene oxide cyclase 3 (AOC3)	plastid	258	1	0,999	18	302	283	364	43	62	51	54	47	45	39	59	48	51	43	43	52	71	63	66	61	51	1798570	1891190	3302650	3698950	2150790	3303560	659743	735664	776778	740166	675607	614045
1	AT5G37530.1	AT5G37530.2	AT5G37530	NAD(P)-binding Rossmann-fold superfamily protein	mitochondrion	457	1	0,999	25	302	0	302	42	46	41	58	54	61	0	0	0	0	0	0	42	46	41	58	54	61	1498470	1342150	1516910	2502410	1648100	2882710	222103	209114	224240	273278	207233	277525
1	AT1G73940.1		AT1G73940	unknown protein;BEST Arabidopsis thaliana protein match is: unknown protein (TAIR:AT5G49410.2);Has 54 Blast hits to 54 proteins in 11 species: Archae - 0;Bacteria - 0;Metazoa - 0;Fungi - 0;Plants - 54;Viruses - 0;Other Eukaryotes - 0 (source: NCBI BLink).	mitochondrion	151	1	0,999	9	301	301	301	43	52	37	60	57	52	43	52	37	60	57	52	43	52	37	60	57	52	1577830	1806410	1526450	3445480	3202060	1864770	393473	494033	350733	916680	776371	426272
1	AT2G25530.1		AT2G25530	AFG1-like ATPase family protein	mitochondrion	655	1	0,999	36	301	54	301	54	54	56	48	51	38	7	3	8	11	14	11	54	54	56	48	51	38	1262940	1483260	1475070	1757610	1388550	1263960	259455	228448	252986	286613	226250	233652
1	ATMG00220.E		ATMG00220	RNA Edit COB apocytochrome b	mitochondrion	393	1	0,999	5	301	7	301	55	70	62	35	34	45	3	2	2	0	0	0	55	70	62	35	34	45	5424400	5910240	5330680	9454310	7987600	9160490	5136600	5441850	5067500	4581020	3797430	4339100
1	AT2G23820.2		AT2G23820	Metal-dependent phosphohydrolase	cytosol	257	1	0,999	18	300	37	300	56	45	42	49	53	55	7	8	8	6	3	5	56	45	42	49	53	55	1308380	1454800	1413720	2744080	2116140	2011140	342403	270646	289248	424345	430339	353778
1	AT4G33070.1		AT4G33070	Pyruvate decarboxylase 1 (PDC1)	cytosol	607	1	0,999	21	300	150	300	48	81	44	37	50	40	25	39	24	19	23	20	48	81	44	37	50	40	2224190	2076990	1749890	1726850	1576910	1684610	285797	278736	228736	282920	305600	301192
1	AT5G66680.1		AT5G66680	DGL1 dolichyl-diphosphooligosaccharide-protein glycosyltransferase 48kDa subunit family protein	endoplasmic reticulum	437	1	0,999	25	300	300	300	53	70	42	53	38	44	53	70	42	53	38	44	53	70	42	53	38	44	1287810	1889360	1126220	2109270	1432100	1667020	186383	227894	158745	226795	191640	187807
1	AT1G09830.1		AT1G09830	Glycinamide ribonucleotide (GAR) synthetase	plastid	532	1	0,999	24	299	299	299	32	56	45	55	55	56	32	56	45	55	55	56	32	56	45	55	55	56	875722	1142020	1363070	2241380	1801600	2409520	199103	271344	262218	329294	241244	317333
1	AT1G76180.1	AT1G76180.2	AT1G76180	ERD14 Dehydrin family protein	cytosol	185	1	0,999	25	299	0	299	43	48	39	50	61	58	0	0	0	0	0	0	43	48	39	50	61	58	950812	1337350	1056170	1642060	1525550	1464700	273786	278100	240153	184557	163769	220986
1	AT3G27550.1	AT3G27550.2, AT3G27550.3	AT3G27550	RNA-binding CRS1 / YhbY (CRM) domain protein	nucleus	491	1	0,999	39	299	0	299	30	46	37	58	70	58	0	0	0	0	0	0	30	46	37	58	70	58	1063590	1131680	1148660	1860640	2032810	1566640	156028	134022	165866	180028	174435	167057
1	AT5G16715.1		AT5G16715	EMB2247 ATP binding;valine-tRNA ligases;aminoacyl-tRNA ligases;nucleotide binding;ATP binding;aminoacyl-tRNA ligases	plastid	974	1	0,999	44	299	299	305	40	47	41	62	54	55	40	47	41	62	54	55	41	49	42	63	55	55	807904	877377	768202	1859500	1518750	1663140	103003	97254,7	107984	166231	122164	164656
1	AT5G26710.1		AT5G26710	Glutamyl/glutaminyl-tRNA synthetase, class Ic	cytosol	719	1	0,999	46	299	299	299	51	53	36	41	61	57	51	53	36	41	61	57	51	53	36	41	61	57	1109390	2227270	968954	1167780	1105490	1275850	149926	171203	164112	161467	118975	148951
1	AT1G09780.1		AT1G09780	Phosphoglycerate mutase, 2,3-bisphosphoglycerate-independent	cytosol	557	1	0,999	39	298	173	298	46	63	35	49	59	46	27	37	22	23	33	31	46	63	35	49	59	46	1116490	1633420	726715	1482540	1426750	1056340	141095	166629	132370	158123	154160	133018
1	AT1G31010.1		AT1G31010	Organellar single-stranded DNA binding protein 4 (OSB4)	mitochondrion	360	1	0,999	20	298	298	298	51	67	51	44	57	28	51	67	51	44	57	28	51	67	51	44	57	28	1622150	1792100	1617150	2096420	1967980	1258890	422317	415830	450712	419294	315298	289612
1	AT3G08850.1		AT3G08850	RAPTOR1B, ATRAPTOR1B, RAPTOR1 HEAT repeat;WD domain, G-beta repeat protein protein	nucleus	1344	1	0,999	49	298	233	298	86	66	47	32	36	31	73	51	33	25	25	26	86	66	47	32	36	31	1805070	1475240	872600	1073340	858994	878918	115133	90842,9	86524,9	89987,2	74426	80254,8
1	AT5G41480.1		AT5G41480	EMB9, GLA1, ATDFA, DFA Folylpolyglutamate synthetase family protein	mitochondrion	530	1	0,999	28	298	298	298	43	61	38	57	59	40	43	61	38	57	59	40	43	61	38	57	59	40	999883	947673	873484	1887240	1423790	1444480	148595	126114	132956	213309	195133	197420
1	AT5G23050.1		AT5G23050	AAE17 acyl-activating enzyme 17	peroxisome	721	1	0,999	34	297	94	297	22	34	15	68	70	88	4	5	5	23	27	30	22	34	15	68	70	88	485722	851057	315170	2246230	2187100	2783550	99187	109073	97371	251064	255179	256793
1	AT1G07910.1	AT1G07910.2	AT1G07910	ATRNL, RNL, AtRLG1 RNAligase	mitochondrion	1104	1	0,999	51	296	0	296	40	54	38	54	54	56	0	0	0	0	0	0	40	54	38	54	54	56	1032240	944832	898389	1406860	1374540	1101390	113809	103868	113481	155151	163657	143559
1	AT2G40765.1		AT2G40765	Ubiquinol:cytochrome c oxidoreductase subunit (QCR10)	mitochondrion	57	1	0,999	4	296	296	296	34	46	37	63	50	66	34	46	37	63	50	66	34	46	37	63	50	66	2378850	2375520	2480100	12827200	11500800	12509000	1078740	1097810	1146020	5886560	5347000	5619060
1	AT2G02510.1		AT2G02510	NADH:ubiquinone oxidoreductase subunit (B12-2)	mitochondrion	72	1	0,999	9	295	72	295	22	32	21	66	87	67	5	6	4	18	22	17	22	32	21	66	87	67	846990	866581	843427	9574540	10872400	10568100	593917	563099	631138	3390280	2373240	2871560
1	AT4G10620.1		AT4G10620	P-loop containing nucleoside triphosphate hydrolases superfamily protein	mitochondrion	597	1	0,999	36	295	295	295	36	51	48	47	68	45	36	51	48	47	68	45	36	51	48	47	68	45	1106450	1322820	1446180	1833730	1811320	1324030	129715	132354	152330	194066	135752	126632
1	AT1G62010.1		AT1G62010	Mitochondrial transcription termination factor family protein	mitochondrion	415	1	0,999	27	294	225	324	38	52	32	52	70	50	34	43	27	37	52	32	42	57	34	59	74	58	1492060	1374340	1170460	2363000	2282830	1585660	253786	258315	256317	323184	306250	285495
1	AT2G20990.1	AT2G20990.2	AT2G20990	SYTA, NTMC2TYPE1.1, ATSYTA, NTMC2T1.1, SYT1 synaptotagmin A	endoplasmic reticulum,plasma membrane	541	1	0,999	38	294	0	294	55	81	38	33	43	44	0	0	0	0	0	0	55	81	38	33	43	44	1326540	1528170	831947	1253440	1133960	1209000	119914	112217	85735	128536	118659	114415
1	AT4G00630.1		AT4G00630	K+ efflux antiporter 2 (KEA2)	plastid	1174	1	0,999	33	293	0	293	40	64	47	37	47	58	0	0	0	0	0	0	40	64	47	37	47	58	1269080	1725940	1455420	2032040	1705170	1757890	211437	244387	236061	312826	243987	267595
1	AT4G11150.1		AT4G11150	Vacuolar H+-ATPase subunit E isoform 1	golgi,vacuole	230	1	0,999	29	293	152	293	44	61	28	56	52	52	22	28	11	32	33	26	44	61	28	56	52	52	11060500	2604840	8950660	5109860	1806880	4380910	3861240	3107010	2536310	2287070	1529800	2447610
1	AT5G09300.2		AT5G09300	Branched chain keto acid dehydrogenase subunit (BCKDHE1alpha)	mitochondrion	401	1	0,999	26	293	1	306	68	66	56	35	40	28	1	0	0	0	0	0	69	68	61	37	41	30	1658480	1484480	1609090	1169790	1140060	719460	248323	239433	257105	171899	151084	120610
1	AT5G61220.1	AT5G61220.2, AT5G61220.3	AT5G61220	LYR family of Fe/S cluster biogenesis protein	mitochondrion	87	1	0,999	23	293	0	293	11	9	13	78	97	85	0	0	0	0	0	0	11	9	13	78	97	85	600469	5972760	574260	6229620	5343430	6734530	389881	487680	519769	1727310	1012170	1801470
1	AT5G66720.1	AT5G66720.2	AT5G66720	Protein phosphatase 2C family protein	plastid	414	1	0,999	14	293	0	293	46	47	61	52	48	39	0	0	0	0	0	0	46	47	61	52	48	39	1227460	1299470	1513790	1656420	1550800	1170080	450516	444799	521451	407810	330314	270481
1	AT4G23430.2		AT4G23430	NAD(P)-binding Rossmann-fold superfamily protein	mitochondrion	322	1	0,999	25	292	0	292	42	50	43	51	53	53	0	0	0	0	0	0	42	50	43	51	53	53	1313460	1228740	999495	1950850	1451990	1659920	198640	183200	165018	239910	179501	252873
1	AT1G64600.1		AT1G64600	methyltransferases;copper ion binding	mitochondrion	537	1	0,999	38	291	291	291	33	56	49	47	54	52	33	56	49	47	54	52	33	56	49	47	54	52	793703	1222090	1417980	1634730	1567870	1492490	135425	131677	160363	244966	245756	237656
1	AT4G34570.1	AT4G34570.3, AT4G34570.4, AT4G34570.5	AT4G34570	THY-2 thymidylate synthase 2	mitochondrion	565	1	0,999	33	291	0	291	48	50	48	52	48	45	0	0	0	0	0	0	48	50	48	52	48	45	987713	1040680	1384040	1393210	1080540	1119090	174396	169696	163801	161403	135454	140967
1	AT2G44640.1		AT2G44640	Trigalactosyldiacylglycerol-like protein	plastid	451	1	0,999	31	290	290	290	32	63	31	52	56	56	32	63	31	52	56	56	32	63	31	52	56	56	754046	1607690	1086040	1961030	1876620	1538200	198167	213145	196194	228706	213878	187004
1	AT3G58520.1		AT3G58520	Ubiquitin carboxyl-terminal hydrolase family protein	mitochondrion	418	1	0,999	32	290	36	290	36	48	50	49	68	39	4	6	7	6	7	6	36	48	50	49	68	39	974666	1164860	1355130	1576010	1714200	1302040	172953	176401	206187	177988	130512	185273
1	AT5G63420.1		AT5G63420	emb2746 RNA-metabolising metallo-beta-lactamase family protein	plastid	911	1	0,999	49	290	290	290	18	78	34	56	50	54	18	78	34	56	50	54	18	78	34	56	50	54	725380	2193440	951219	2120170	1509370	1795450	234686	355931	233011	444739	338411	360129
1	AT1G07890.1	AT1G07890.2, AT1G07890.3, AT1G07890.4, AT1G07890.5, AT1G07890.7, AT1G07890.8	AT1G07890	APX1, MEE6, CS1, ATAPX1, ATAPX01 ascorbate peroxidase 1	cytosol	250	1	0,999	20	289	0	299	48	73	42	41	53	32	0	0	0	0	0	0	49	76	45	41	53	35	1407500	1557250	987394	1750050	2324810	1190370	220041	218483	166350	247354	287591	227393
1	AT1G16740.1		AT1G16740	Ribosomal protein L20	mitochondrion	126	1	0,999	17	289	289	289	35	41	39	51	61	62	35	41	39	51	61	62	35	41	39	51	61	62	1619390	1482400	1627860	3403290	3350100	3151380	294172	329190	331312	539561	566640	454503
1	AT2G37250.1		AT2G37250	ADK, ATPADK1 adenosine kinase	plastid	284	1	0,999	25	289	289	294	37	37	43	55	72	45	37	37	43	55	72	45	38	38	44	56	72	46	1656550	1062240	2124190	2323500	2539100	2024660	425920	347079	483319	389680	454885	321140
1	ATMG00513.E		ATMG00513	RNA Edit NAD5 NADH dehydrogenase 5	mitochondrion	669	1	0,999	13	289	112	289	72	72	55	29	24	37	17	22	25	15	12	21	72	72	55	29	24	37	2621310	2046680	2005220	1435030	1366650	1157160	1146690	716806	821268	1196450	695131	942771
1	AT1G62110.1		AT1G62110	Mitochondrial transcription termination factor family protein	mitochondrion	462	1	0,999	37	288	243	298	43	44	49	46	64	42	36	33	39	40	62	33	43	44	49	50	68	44	1561130	1064310	1087850	1131890	1141390	1038960	236222	295694	265254	272126	248301	231003
1	AT2G36390.1		AT2G36390	SBE2.1, BE3 starch branching enzyme 2.1	plastid	858	1	0,999	45	288	234	288	28	63	46	48	60	43	23	48	34	37	52	40	28	63	46	48	60	43	510439	1350480	977404	1526110	1677290	1134160	92740,7	96016,6	95005,4	120042	105261	105210
1	AT5G01500.1		AT5G01500	TAAC thylakoid ATP/ADP carrier	plastid	415	1	0,999	35	288	256	288	29	59	40	45	60	55	27	51	34	40	57	47	29	59	40	45	60	55	907671	1463550	1420040	1627650	1463200	1475130	138686	178323	190147	162330	132604	164952
1	AT1G10310.1		AT1G10310	NAD(P)-binding Rossmann-fold superfamily protein	mitochondrion	242	1	0,999	22	287	287	287	47	31	33	53	63	60	47	31	33	53	63	60	47	31	33	53	63	60	1063720	799592	854031	1971750	2173020	1468120	197865	166311	188999	219993	158276	177825
1	AT2G16640.1	AT2G16640.2, AT2G16640.3	AT2G16640	Multimeric translocon complex in the outer envelope membrane 132 (TOC132)	plastid,peroxisome	1206	1	0,999	46	287	0	287	38	65	45	52	50	37	0	0	0	0	0	0	38	65	45	52	50	37	1325730	1432830	1535670	2893150	1114250	3368240	325132	416425	377957	427769	424522	392418
1	AT2G17265.1		AT2G17265	HSK, DMR1 homoserine kinase	plastid	370	1	0,999	23	287	287	287	35	61	39	48	66	38	35	61	39	48	66	38	35	61	39	48	66	38	928975	1699500	1330040	1968500	1624910	1478710	157662	234679	205308	277262	230440	265423
1	AT3G05130.1		AT3G05130	BEST Arabidopsis thaliana protein match is: Prefoldin chaperone subunit family protein (TAIR:AT5G27330.1);Has 171032 Blast hits to 82560 proteins in 3364 species: Archae - 2835;Bacteria - 33550;Metazoa - 71995;Fungi - 13365;Plants - 9598;Viruses - 592;Other Eukaryotes - 39097 (source: NCBI BLink).	mitochondrion	634	1	0,999	53	287	283	287	17	40	36	63	69	62	16	38	35	63	69	62	17	40	36	63	69	62	370036	1013680	957579	2029490	2972230	2099180	92302	152375	168060	305449	338644	302508
1	AT5G47200.1		AT5G47200	ATRABD2B, ATRAB1A, RAB1A RAB GTPase homolog 1A	endoplasmic reticulum,golgi	202	1	0,999	19	287	36	287	64	63	45	41	44	30	2	4	4	6	13	7	64	63	45	41	44	30	1831310	1899190	1013290	1487370	1593040	1332780	277252	307705	201521	303625	330498	294197
1	AT2G35795.1		AT2G35795	Chaperone DnaJ-domain superfamily protein	mitochondrion	112	1	0,999	15	285	234	285	30	26	39	57	61	72	22	20	28	50	52	62	30	26	39	57	61	72	1159190	802448	1060700	3001660	3163980	3093190	390257	357582	471625	663254	566091	649106
1	AT3G02360.1	AT3G02360.2	AT3G02360	6-phosphogluconate dehydrogenase family protein	peroxisome	486	1	0,999	36	285	0	438	46	42	39	47	64	47	0	0	0	0	0	0	75	77	64	69	82	71	1299340	1240670	1289820	2051080	1716770	1763510	190144	158845	176847	176409	163870	183342
1	AT3G03250.1		AT3G03250	UGP, UGP1, AtUGP1 UDP-GLUCOSE PYROPHOSPHORYLASE 1	cytosol	469	1	0,999	30	285	1	285	45	82	27	32	41	58	0	0	0	0	0	1	45	82	27	32	41	58	923024	1528060	677694	1224310	746762	1215650	107816	129880	78138,9	141968	88738,5	121707
1	AT5G54580.1		AT5G54580	Organelle RNA recognition motif 2 (ORRM2)	mitochondrion	156	1	0,999	14	285	285	285	43	56	54	51	43	38	43	56	54	51	43	38	43	56	54	51	43	38	1166800	1344120	1700660	2368310	1638220	1938050	360430	481535	578255	555198	433318	548458
1	AT3G58510.1	AT3G58510.2, AT3G58510.3	AT3G58510	DEA(D/H)-box RNA helicase family protein	nucleus	612	1	0,999	35	284	0	284	46	72	53	36	41	36	0	0	0	0	0	0	46	72	53	36	41	36	1115330	1830070	1461630	1051390	1258300	1024590	252636	311622	294875	235427	218706	232191
1	AT1G14830.1		AT1G14830	Dynamin-like protein 5 (ADL5 / DRP1C)	cytosol	614	1	0,999	46	283	207	284	42	66	28	42	66	39	28	49	20	30	51	29	42	66	28	42	66	40	1045830	1721360	755062	1248970	1682210	1147890	158757	178215	130448	153071	145150	149390
1	AT2G30870.1		AT2G30870	ATGSTF10, ERD13, ATGSTF4, GSTF10 glutathione S-transferase PHI 10	cytosol	215	1	0,999	21	283	283	310	48	49	38	47	54	47	48	49	38	47	54	47	50	51	40	55	60	54	1213100	1225350	1104030	1886150	1771120	1539210	228345	222362	230452	273930	243294	213260
1	AT3G48870.1	AT3G48870.2, AT3G48870.3, AT3G48870.4	AT3G48870	ATCLPC, ATHSP93-III, HSP93-III Clp ATPase	plastid	952	1	0,999	89	283	0	1230	20	41	36	56	79	51	0	0	0	0	0	0	161	240	191	212	228	198	643469	1078520	1130780	2028640	2199650	1681400	111757	140244	157041	172925	172508	149565
1	AT2G26800.1	AT2G26800.2, AT2G26800.4, AT2G26800.5	AT2G26800	Aldolase superfamily protein	mitochondrion	433	1	0,999	22	282	0	282	49	52	53	42	44	42	0	0	0	0	0	0	49	52	53	42	44	42	1901200	1512820	1886050	2178150	2098220	2003620	654885	413555	533122	501568	527397	437799
1	AT3G11510.1		AT3G11510	Ribosomal protein S11 family protein	cytosol	150	1	0,999	13	282	41	282	37	47	35	52	47	64	7	9	9	6	3	7	37	47	35	52	47	64	1236690	1401650	833945	2342850	1752560	2861030	468383	471678	281945	333729	250243	414399
1	AT2G16600.1		AT2G16600	ROC3 rotamase CYP 3	cytosol	173	1	0,999	16	281	34	387	37	51	36	54	51	52	5	6	3	6	6	8	54	68	51	67	73	74	1409710	1299710	1197740	2129800	1398480	2050590	358104	353917	335215	517817	358200	543753
1	AT2G42310.1		AT2G42310	unknown protein;BEST Arabidopsis thaliana protein match is: unknown protein (TAIR:AT3G57785.1);Has 115 Blast hits to 115 proteins in 48 species: Archae - 0;Bacteria - 0;Metazoa - 4;Fungi - 44;Plants - 67;Viruses - 0;Other Eukaryotes - 0 (source: NCBI BLink).	mitochondrion	114	1	0,999	10	281	141	281	22	17	20	67	80	75	6	6	5	37	39	48	22	17	20	67	80	75	782584	827045	848517	8153450	7618260	8429430	363245	352468	387551	2589410	2571550	2740640
1	AT1G56350.1		AT1G56350	Peptide chain release factor 2	mitochondrion	482	1	0,999	29	280	280	280	62	54	63	33	32	36	62	54	63	33	32	36	62	54	63	33	32	36	1160540	974087	1402600	910542	880976	990713	132738	108793	149713	106566	75658,4	115958
1	AT2G43610.1		AT2G43610	Chitinase family protein	extracellular	281	1	0,999	18	280	210	280	55	94	34	36	43	18	44	68	26	29	36	7	55	94	34	36	43	18	1571720	2506110	834416	882906	992032	421546	282039	425712	201634	231607	250803	114815
1	AT5G13280.1		AT5G13280	Aspartate kinase (AK1)	plastid	569	1	0,999	31	280	223	280	41	76	46	41	35	41	34	65	35	32	25	32	41	76	46	41	35	41	1011630	1968180	1721590	1866840	1437950	1564150	307276	360361	353997	324405	256760	305368
1	AT5G58005.1	AT5G58005.2	AT5G58005	Cytochrome c oxidase, subunit Vib family protein	mitochondrion	116	1	0,999	10	280	0	280	7	17	14	76	79	87	0	0	0	0	0	0	7	17	14	76	79	87	252175	392913	283327	3971620	3436330	3829810	159925	193537	189881	639598	337443	651069
1	AT1G27400.1		AT1G27400	Ribosomal protein L22p/L17e family protein	plastid,cytosol,nucleus	176	1	0,999	21	279	36	279	40	53	24	46	60	56	4	4	2	8	8	10	40	53	24	46	60	56	1252310	1635300	916018	2534930	2544080	1991850	284598	360864	218762	458832	512152	357536
1	AT2G25870.1		AT2G25870	haloacid dehalogenase-like hydrolase family protein	plastid	584	1	0,999	25	279	279	279	49	53	56	39	35	47	49	53	56	39	35	47	49	53	56	39	35	47	1307680	1317880	1518060	1404270	902245	1189630	221827	233434	254839	221901	180089	207063
1	AT4G09000.1		AT4G09000	GRF1, GF14 CHI general regulatory factor 1	cytosol	267	1	0,999	24	279	7	342	34	60	39	49	45	52	2	3	0	0	0	2	49	83	57	52	47	54	1077410	1320910	909905	1773150	1636890	1658050	182129	200590	164439	234867	230938	225755
1	AT4G23885.1		AT4G23885	unknown protein;BEST Arabidopsis thaliana protein match is: unknown protein (TAIR:AT5G24165.1);Has 30201 Blast hits to 17322 proteins in 780 species: Archae - 12;Bacteria - 1396;Metazoa - 17338;Fungi - 3422;Plants - 5037;Viruses - 0;Other Eukaryotes - 2996 (source: NCBI BLink).	mitochondrion	77	1	0,999	9	279	279	279	14	18	19	83	74	71	14	18	19	83	74	71	14	18	19	83	74	71	705248	611837	718742	5120700	5226990	5232020	307708	236254	324826	1056860	947157	1202640
1	AT1G04410.1		AT1G04410	Lactate/malate dehydrogenase family protein	vacuole	332	1	0,999	18	278	147	278	43	48	34	49	54	50	21	30	16	24	30	26	43	48	34	49	54	50	2016600	1576010	717582	2292590	1824590	1888210	568593	530498	366689	569563	472230	362197
1	AT1G07615.1		AT1G07615	GTP-binding protein Obg/CgtA	mitochondrion	493	1	0,999	23	278	278	278	46	52	45	44	43	48	46	52	45	44	43	48	46	52	45	44	43	48	1128050	1059400	1172300	1370290	1114770	1410700	170924	144640	158254	164744	129878	162070
1	AT3G18410.1	AT3G18410.2	AT3G18410	NADH:ubiquinone oxidoreductase subunit (NDUFS6)	mitochondrion	106	1	0,999	15	278	0	278	38	53	30	57	49	51	0	0	0	0	0	0	38	53	30	57	49	51	2433580	2376990	2083970	6176260	5184040	5127730	816098	851216	919379	2084270	942324	1772560
1	AT4G13930.1		AT4G13930	SHM4 serine hydroxymethyltransferase 4	cytosol	471	1	0,999	27	278	267	278	44	74	34	46	37	43	43	71	34	46	34	39	44	74	34	46	37	43	1087530	2343820	1069730	1536170	998030	1644790	181425	266161	184269	244080	176961	262063
1	AT5G15700.1	AT5G15700.2	AT5G15700	Nucleus encoded plastid RNA polymerase	mitochondrion	1011	1	0,999	42	278	0	292	50	40	43	53	52	40	0	0	0	0	0	0	54	45	46	54	53	40	1268190	956184	1339590	1553930	1176270	999502	151936	130044	146632	167235	141666	140666
1	AT5G23930.1		AT5G23930	Mitochondrial transcription termination factor family protein	mitochondrion	457	1	0,999	37	278	276	297	36	50	43	52	55	42	36	50	42	52	55	41	37	53	43	57	59	48	916208	1288360	1035720	1791830	1904970	1354000	158158	188934	173722	201238	173120	192604
1	AT1G56190.1	AT1G56190.2	AT1G56190	Phosphoglycerate kinase family protein (PGK2)	plastid	478	1	0,999	38	277	0	779	30	42	32	56	51	66	0	0	0	0	0	0	97	151	111	137	151	132	693221	918318	818437	1801500	1451140	1459640	145465	173618	162214	251637	189297	229295
1	AT1G78850.1		AT1G78850	Mannose binding lectin 1 (MLB1)	extracellular	441	1	0,999	23	277	140	277	20	102	67	32	30	26	8	59	35	13	11	14	20	102	67	32	30	26	523549	2785370	1705960	1039170	777719	989795	115881	461742	277672	204272	128323	192968
1	AT2G41790.1		AT2G41790	Insulinase (Peptidase family M16) family protein	peroxisome	970	1	0,999	41	277	271	277	46	55	43	40	52	41	44	53	41	40	52	41	46	55	43	40	52	41	1446220	1135410	822248	15435400	1104810	920553	238425	252320	223901	400923	372214	364268
1	AT3G49910.1		AT3G49910	Translation protein SH3-like family protein	cytosol	146	1	0,999	20	277	247	277	25	32	23	63	67	67	22	26	19	55	60	65	25	32	23	63	67	67	924736	1127610	734225	2906180	2386450	2739470	310267	316589	266565	303527	296337	383890
1	AT1G02410.1	AT1G02410.2, AT1G02410.3	AT1G02410	Cytochrome c oxidase assembly protein (Cox11)	mitochondrion	287	1	0,999	12	276	0	276	34	51	44	47	51	49	0	0	0	0	0	0	34	51	44	47	51	49	1038520	1303210	1332490	1757800	1420300	1915820	270282	357272	348399	458847	478983	445322
1	AT1G18080.1		AT1G18080	Receptor for activated C kinase 1A (RACK1 / SAC53)	cytosol	327	1	0,999	31	276	234	276	46	66	38	39	49	38	40	58	36	32	40	28	46	66	38	39	49	38	1671270	1819000	1440830	1501040	1489680	1132480	298084	321237	209603	310381	238250	302260
1	AT1G44170.1	AT1G44170.2	AT1G44170	Aldehyde dehydrogenase 3H1 (ALDH3H1, ALDH4)	cytosol	484	1	0,999	32	276	0	276	45	49	41	49	53	39	0	0	0	0	0	0	45	49	41	49	53	39	1849920	1697410	1592240	1867830	1614250	1194320	271212	314785	278524	192648	187296	163144
1	AT1G77750.1		AT1G77750	Ribosomal protein S13 (RPS13)	mitochondrion	154	1	0,999	19	276	276	276	38	41	34	54	65	44	38	41	34	54	65	44	38	41	34	54	65	44	1330590	1450520	1226260	2830860	3711540	2498940	437862	461443	514259	491527	552516	526901
1	AT3G21465.1		AT3G21465	unknown protein;BEST Arabidopsis thaliana protein match is: unknown protein (TAIR:AT4G15640.1);Has 38 Blast hits to 38 proteins in 14 species: Archae - 0;Bacteria - 0;Metazoa - 0;Fungi - 0;Plants - 38;Viruses - 0;Other Eukaryotes - 0 (source: NCBI BLink).	mitochondrion	388	1	0,999	28	276	114	305	31	40	37	56	72	40	16	20	12	22	27	17	33	45	39	61	85	42	644245	1158970	994691	1580400	1964250	1437800	195863	220197	218240	220051	252034	208491
1	AT5G65940.1	AT5G65940.4	AT5G65940	CHY1 beta-hydroxyisobutyryl-CoA hydrolase 1	peroxisome	378	1	0,999	27	276	0	276	34	46	31	56	60	49	0	0	0	0	0	0	34	46	31	56	60	49	825944	1014530	786267	3140130	2048490	1940800	185666	218170	178261	352572	355591	314296
1	AT2G01220.2		AT2G01220	Nucleotidylyl transferase superfamily protein	mitochondrion	388	1	0,999	23	275	9	275	46	53	47	41	47	41	0	0	1	1	4	3	46	53	47	41	47	41	1189330	925827	1125860	1747400	1517520	1555430	151221	128084	158945	180873	153611	179511
1	AT3G01130.1	AT3G01130.7	AT3G01130	ATP synthase subunit (E chain)	mitochondrion	53	1	0,999	3	275	0	275	29	31	34	58	70	53	0	0	0	0	0	0	29	31	34	58	70	53	1979850	1626050	1648120	6161480	7942130	5126960	1372610	1152400	1160720	3822690	4859980	3187350
1	AT4G30270.1		AT4G30270	MERI5B, MERI-5, XTH24, SEN4 xyloglucan endotransglucosylase/hydrolase 24	extracellular	269	1	0,999	19	275	226	275	29	72	38	41	49	46	22	56	30	36	43	39	29	72	38	41	49	46	473930	1855560	862120	1223640	1062720	866486	130492	381080	203102	197366	171690	183175
1	AT4G35830.1		AT4G35830	ACO1 aconitase 1	mitochondrion,cytosol	898	1	0,999	44	275	49	1626	44	65	40	41	35	50	2	6	1	15	9	16	336	344	309	201	211	225	1328140	1475360	1273240	1459940	1196310	1193510	317496	302090	282547	247288	177300	210744
1	AT1G76280.3	AT1G76280.5	AT1G76280	Pentatricopeptide repeat (PPR) superfamily protein	mitochondrion	801	1	0,999	27	274	0	274	36	65	46	42	47	38	0	0	0	0	0	0	36	65	46	42	47	38	1127450	1534370	1461730	1613300	1062830	1349310	159509	164166	167059	207863	143140	196745
1	AT3G55440.1		AT3G55440	ATCTIMC, TPI, CYTOTPI triosephosphate isomerase	cytosol	254	1	0,999	18	274	274	292	53	59	42	46	37	37	53	59	42	46	37	37	57	61	44	49	42	39	2094060	2536760	1425450	1809010	1713340	1335500	571763	651233	449644	530083	465824	406090
1	AT2G29560.1		AT2G29560	Cytosolic phosphoenolpyruvate enolase (ENOC)	cytosol	475	1	0,999	27	273	273	273	40	44	47	49	54	39	40	44	47	49	54	39	40	44	47	49	54	39	1097940	744328	899836	1329400	1271020	930360	114465	104466	125317	131184	127780	113226
1	AT3G22670.1		AT3G22670	Pentatricopeptide repeat (PPR) superfamily protein	mitochondrion	562	1	0,999	30	272	272	272	45	53	48	38	47	41	45	53	48	38	47	41	45	53	48	38	47	41	1170590	1198500	1189320	1252190	1300000	1169850	146993	139359	146299	139589	113938	155294
1	AT5G48300.1		AT5G48300	ADG1, APS1 ADP glucose pyrophosphorylase 1	plastid	520	1	0,999	24	272	272	272	36	45	42	50	47	52	36	45	42	50	47	52	36	45	42	50	47	52	716688	896143	829880	1652420	1307530	1194510	136116	162116	154076	235134	167902	205921
1	AT1G01710.1		AT1G01710	Acyl-CoA thioesterase family protein	peroxisome	427	1	0,999	29	271	252	271	29	31	25	55	77	54	28	30	24	50	73	47	29	31	25	55	77	54	724578	1121870	619944	2629020	2412860	2225940	151450	167960	131398	378239	348068	360194
1	AT1G02780.1		AT1G02780	Ribosomal protein L19 (RPL19A)	cytosol	214	1	0,999	19	271	178	271	21	15	8	77	66	84	15	11	5	54	41	52	21	15	8	77	66	84	494165	629844	364046	3242720	3004870	3372100	173426	217636	157509	334783	330659	321749
1	AT1G62730.1		AT1G62730	Terpenoid synthases superfamily protein	mitochondrion	304	1	0,999	26	271	97	271	55	65	53	33	37	28	13	14	14	20	20	16	55	65	53	33	37	28	2374400	2049990	2109690	1217140	1049660	1188360	323123	299419	303360	280892	158928	305364
1	AT1G78690.1	AT1G78690.5	AT1G78690	Phospholipid/glycerol acyltransferase family protein	mitochondrion	284	1	0,999	23	271	0	271	50	50	50	38	41	42	0	0	0	0	0	0	50	50	50	38	41	42	1078580	911736	1174530	1377980	1674340	1239600	171948	160613	183295	196137	147863	185257
1	AT3G51100.1		AT3G51100	Altered inheritance of mitochondria protein	mitochondrion	211	1	0,999	17	271	0	271	37	39	41	51	47	56	0	0	0	0	0	0	37	39	41	51	47	56	996756	904890	1033870	1602380	1170660	1749830	171461	143862	176397	176757	159732	187791
1	AT4G18100.1		AT4G18100	Ribosomal protein L32e	cytosol	133	1	0,999	16	271	89	271	42	44	28	42	60	55	18	22	15	10	15	9	42	44	28	42	60	55	787879	960062	534316	3620460	2305310	4037450	389368	412212	261752	592044	567881	744413
1	AT1G04590.1	AT1G04590.2	AT1G04590	BEST Arabidopsis thaliana protein match is: Pentatricopeptide repeat (PPR) superfamily protein (TAIR:AT4G21190.1);Has 111 Blast hits to 111 proteins in 15 species: Archae - 0;Bacteria - 0;Metazoa - 0;Fungi - 0;Plants - 109;Viruses - 0;Other Eukaryotes - 2 (source: NCBI BLink).	mitochondrion	381	1	0,999	24	270	0	270	38	39	39	51	57	46	0	0	0	0	0	0	38	39	39	51	57	46	822209	773307	1063620	1315100	1278900	1251460	166493	152663	180508	168543	148979	171113
1	AT1G04640.1	AT1G04640.2	AT1G04640	LIP2 lipoyltransferase 2	mitochondrion	235	1	0,999	22	270	0	270	42	46	48	41	64	29	0	0	0	0	0	0	42	46	48	41	64	29	1390990	1168190	1515980	1722440	1588190	1068180	229297	220504	272183	253098	226685	244063
1	AT1G04710.1		AT1G04710	KAT1, PKT4 peroxisomal 3-ketoacyl-CoA thiolase 4	peroxisome	443	1	0,999	30	270	254	387	27	35	18	72	68	50	26	34	16	67	62	49	37	45	23	99	102	81	447211	654648	328146	2555750	1985570	2024040	93922,8	105696	68700,6	305888	301520	260915
1	AT1G32580.1		AT1G32580	Multiple organellar RNA editing factor 5 (MORF5, DAG)	mitochondrion	229	1	0,999	14	270	164	270	45	40	53	41	46	45	25	24	31	26	32	26	45	40	53	41	46	45	2758760	2480250	3140790	3430110	3805360	3549220	717472	693868	770642	889208	861626	915819
1	AT2G34050.1		AT2G34050	INVOLVED IN: protein complex assembly;LOCATED IN: mitochondrion, chloroplast;EXPRESSED IN: 19 plant structures;EXPRESSED DURING: 9 growth stages;CONTAINS InterPro DOMAIN/s: ATP11 (InterPro:IPR010591);Has 304 Blast hits to 304 proteins in 167 species: Archae - 0;Bacteria - 0;Metazoa - 101;Fungi - 112;Plants - 39;Viruses - 0;Other Eukaryotes - 52 (source: NCBI BLink).	mitochondrion	248	1	0,999	14	270	270	270	65	64	59	31	34	17	65	64	59	31	34	17	65	64	59	31	34	17	1533580	1495940	1545190	1043340	1150090	619184	256745	228986	259239	252488	240891	181063
1	AT5G16370.1		AT5G16370	Acetyl-CoA synthetase (AAE5)	peroxisome	552	1	0,999	20	270	148	270	24	34	26	66	61	59	8	13	10	40	43	34	24	34	26	66	61	59	1105190	1290410	1191620	2609340	1804890	2251400	394888	444609	397138	531409	427566	459280
1	AT2G18400.1		AT2G18400	ribosomal protein L6 family protein	mitochondrion	102	1	0,999	11	269	269	269	59	62	53	32	32	31	59	62	53	32	32	31	59	62	53	32	32	31	1214670	1335480	1335970	1470280	1869160	1460410	432336	434878	386346	497034	507194	472783
1	AT3G23300.1	AT3G23300.2	AT3G23300	S-adenosyl-L-methionine-dependent methyltransferase	golgi	611	1	0,999	42	269	0	269	25	76	26	48	58	36	0	0	0	0	0	0	25	76	26	48	58	36	751506	2040270	623264	1756820	1452000	1258790	274054	446639	252537	428424	329238	440036
1	AT4G23650.1		AT4G23650	CDPK6, CPK3 calcium-dependent protein kinase 6	plasma membrane	529	1	0,999	33	269	250	269	47	63	29	38	60	32	43	56	26	35	59	31	47	63	29	38	60	32	960423	1196820	688792	1375910	1778430	904893	160251	191144	171405	140435	176356	153694
1	AT1G05430.1		AT1G05430	unknown protein;Has 31 Blast hits to 31 proteins in 9 species: Archae - 0;Bacteria - 0;Metazoa - 0;Fungi - 0;Plants - 31;Viruses - 0;Other Eukaryotes - 0 (source: NCBI BLink).	mitochondrion	269	1	0,999	15	268	268	268	52	62	42	30	39	43	52	62	42	30	39	43	52	62	42	30	39	43	1639090	1069080	1075630	1228850	1038340	1201690	314143	273713	295957	241212	198375	218440
1	AT1G80410.1	AT1G80410.2	AT1G80410	EMB2753 tetratricopeptide repeat (TPR)-containing protein	cytosol	897	1	0,999	46	268	0	268	42	67	48	33	42	36	0	0	0	0	0	0	42	67	48	33	42	36	1072350	1303860	752892	732569	1069620	787595	103184	101765	95694	87866,2	80831,2	98169,4
1	AT2G31490.1		AT2G31490	NADH:ubiquinone oxidoreductase subunit (B15)	mitochondrion	71	1	0,999	10	268	268	268	31	36	32	62	67	40	31	36	32	62	67	40	31	36	32	62	67	40	2178890	2175210	2026150	5574700	4751950	4002580	917168	749307	867058	1272510	1017840	943701
1	AT4G26500.1		AT4G26500	EMB1374, CPSUFE, ATSUFE, SUFE1 chloroplast sulfur E	plastid	371	1	0,999	25	268	268	268	45	58	49	46	35	35	45	58	49	46	35	35	45	58	49	46	35	35	1441380	1359650	1445890	2094640	1615560	1456340	170053	174626	195731	217783	161928	186624
1	AT1G53580.1		AT1G53580	GLX2-3, ETHE1, GLY3 glyoxalase II 3	mitochondrion	294	1	0,999	21	267	47	267	47	49	43	46	57	25	7	7	8	10	10	5	47	49	43	46	57	25	2903890	2636530	2637410	3333430	2359220	2509570	1044200	955587	919302	1021740	817219	919728
1	AT3G06510.1	AT3G06510.2	AT3G06510	Sensitiv to freezing 2 (SFR2)	plastid	622	1	0,999	37	267	0	267	38	56	36	42	52	43	0	0	0	0	0	0	38	56	36	42	52	43	894403	1010190	973116	1464530	1289470	1241060	110679	119145	120071	141606	110602	141784
1	AT2G19680.1	AT2G19680.2	AT2G19680	ATP synthase subunit (ATPG)	mitochondrion	122	1	0,999	15	266	0	416	28	28	24	62	62	62	0	0	0	0	0	0	52	56	51	82	79	96	3104040	2897430	2858930	9608660	8103200	8284110	1716680	1762020	1680400	1846150	1652840	1747280
1	AT4G21470.1		AT4G21470	ATFMN/FHY, FMN/FHY riboflavin kinase/FMN hydrolase	mitochondrion	379	1	0,999	25	266	266	266	55	44	54	31	50	32	55	44	54	31	50	32	55	44	54	31	50	32	1749980	1207660	1596640	1800240	1966750	1773730	258266	185451	250636	295109	300675	337018
1	AT5G04740.1		AT5G04740	ACT domain repeats 12 (ACR12)	plastid	301	1	0,999	26	266	135	266	30	49	43	50	53	41	11	21	14	33	28	28	30	49	43	50	53	41	1232820	1446940	1641680	2567450	2211710	1942210	222525	239597	265427	280071	231622	282183
1	AT1G22780.1	AT1G34030.1, AT4G09800.1	AT1G22780	PFL, RPS18A, PFL1 Ribosomal protein S13/S18 family	cytosol	152	1	0,999	17	265	0	265	40	48	25	40	58	54	0	0	0	0	0	0	40	48	25	40	58	54	1867320	2096360	1256440	3184150	3448380	3247490	567118	596310	430452	668931	794000	840176
1	AT2G04540.1		AT2G04540	Beta-ketoacyl synthase	mitochondrion	461	1	0,999	20	265	265	265	51	42	38	40	47	47	51	42	38	40	47	47	51	42	38	40	47	47	1263410	1033820	1107650	1479050	1325940	1265210	202170	173472	185206	248458	217295	193118
1	AT2G20580.1		AT2G20580	RPN1A, ATRPN1A 26S proteasome regulatory subunit S2 1A	cytosol,nucleus	891	1	0,999	32	265	136	265	44	62	52	33	36	38	23	30	28	14	19	22	44	62	52	33	36	38	1142450	1394280	1138370	1057500	2497160	1100560	171801	171525	158429	201720	205424	172634
1	AT3G15290.1		AT3G15290	3-hydroxyacyl-CoA dehydrogenase family protein	peroxisome	294	1	0,999	20	265	43	265	19	34	12	72	68	60	2	3	2	12	12	12	19	34	12	72	68	60	619540	670875	276531	3131970	2555930	2462970	133762	125455	104842	351263	305968	338401
1	AT5G15490.1		AT5G15490	UDP-glucose 6-dehydrogenase family protein	extracellular	480	1	0,999	29	265	68	265	38	54	28	51	51	43	7	13	7	16	14	11	38	54	28	51	51	43	1038720	1330440	993080	1671050	1742630	1113010	153409	167789	138803	225736	178245	185129
1	AT1G31760.1		AT1G31760	SWIB/MDM2 domain superfamily protein	mitochondrion	112	1	0,999	15	264	264	264	27	30	26	64	57	60	27	30	26	64	57	60	27	30	26	64	57	60	753546	1044500	903674	4813010	4027130	4092000	156392	203575	225349	757238	589191	656110
1	AT4G25130.1		AT4G25130	Methionine sulfoxide reductase A4 (MSRA4)	plastid	258	1	0,999	15	264	241	264	33	43	38	45	57	48	30	36	32	43	55	45	33	43	38	45	57	48	2032830	1841030	2144510	3565250	3288970	3250550	457058	393311	480367	777151	657896	736023
1	AT5G22350.1		AT5G22350	ELM1 Protein of unknown function (DUF1022)	mitochondrion	427	1	0,999	20	264	264	264	44	43	52	49	45	31	44	43	52	49	45	31	44	43	52	49	45	31	1385470	1295930	1537060	2722150	1935720	1136600	248207	223202	257851	407642	246876	403038
1	AT1G69740.1	AT1G69740.2, AT1G69740.3	AT1G69740	5-aminolevulinate dehydratase (HEMB1)	plastid	430	1	0,999	21	263	0	263	36	37	46	51	50	43	0	0	0	0	0	0	36	37	46	51	50	43	878404	1626330	1067050	1901410	1692890	1470720	161816	181932	207978	279432	245647	248834
1	AT2G33600.1		AT2G33600	Cinnamoyl CoA:NADP oxidoreductase-like 2 (CRL2)	mitochondrion	321	1	0,999	24	263	166	263	48	47	46	45	42	35	31	29	28	29	26	23	48	47	46	45	42	35	1363750	1140680	1366970	1532180	1398640	1336420	246559	212417	259329	168491	130257	149217
1	AT2G43950.1		AT2G43950	Chloroplast outer envelope protein 37 (OEP37)	plastid	343	1	0,999	27	263	48	263	33	42	37	63	45	43	4	7	7	13	13	4	33	42	37	63	45	43	1355670	1738170	1415850	2617650	2325760	1936730	217000	254657	253734	269661	266056	213443
1	AT3G18760.1		AT3G18760	Translation elongation factor EF1B/ribosomal protein S6 family protein	cytosol	139	1	0,999	21	263	27	263	34	38	28	64	54	45	5	2	2	12	5	1	34	38	28	64	54	45	1194080	1603510	1361530	2368050	2181110	1928880	224392	241416	219030	320949	347888	286134
1	AT2G35900.1		AT2G35900	unknown protein;FUNCTIONS IN: molecular_function unknown;INVOLVED IN: biological_process unknown;LOCATED IN: nucleus;EXPRESSED IN: 20 plant structures;EXPRESSED DURING: 13 growth stages;Has 32 Blast hits to 32 proteins in 12 species: Archae - 0;Bacteria - 0;Metazoa - 0;Fungi - 0;Plants - 32;Viruses - 0;Other Eukaryotes - 0 (source: NCBI BLink).	nucleus	192	1	0,999	19	262	85	262	36	55	36	44	56	35	11	17	13	15	14	15	36	55	36	44	56	35	1250510	1397420	1399800	1937850	1865790	1362060	263107	244703	257801	318558	309059	277447
1	AT2G40800.1		AT2G40800	Translocase of the inner mitochondrial membrane 21-like (TIM21-L1)	mitochondrion	377	1	0,999	38	262	60	658	41	56	47	44	45	29	10	11	9	13	12	5	116	138	136	89	102	77	1853750	2091260	1995030	1769460	1708330	1308910	561967	496974	561827	528394	543116	356480
1	AT3G59890.1	AT3G59890.2	AT3G59890	Dihydrodipicolinate reductase, bacterial/plant	plastid	349	1	0,999	17	262	0	262	26	59	39	52	46	40	0	0	0	0	0	0	26	59	39	52	46	40	905456	1354450	1170730	2413350	1822000	1112630	251110	343764	303562	379668	326407	255013
1	AT4G29120.1		AT4G29120	6-phosphogluconate dehydrogenase family protein	mitochondrion	334	1	0,999	24	262	262	262	36	50	44	46	41	45	36	50	44	46	41	45	36	50	44	46	41	45	1068310	1246900	1018500	1319940	1116890	1269860	178573	195987	184202	193961	123458	165456
1	AT4G35460.1		AT4G35460	ATNTRB, NTRB, NTR1 NADPH-dependent thioredoxin reductase B	mitochondrion	375	1	0,999	25	262	262	419	38	57	39	44	52	32	38	57	39	44	52	32	65	90	66	74	79	45	1384900	1313960	1346160	1881780	1164450	1089700	348322	292082	304328	399098	521407	344776
1	AT1G74960.1	AT1G74960.2, AT1G74960.3	AT1G74960	FAB1, KAS2, ATKAS2 fatty acid biosynthesis 1	plastid	541	1	0,999	16	261	0	261	32	49	45	43	48	44	0	0	0	0	0	0	32	49	45	43	48	44	861669	1225790	1041500	1551160	1433740	1108440	193458	234523	207624	243848	203928	215011
1	AT4G14430.1		AT4G14430	Enoyl-CoA hydratase/isomerase (ECHIB)	peroxisome	240	1	0,999	21	261	232	261	38	40	32	54	55	42	37	37	31	46	47	34	38	40	32	54	55	42	826865	903733	719245	2239840	1866170	1631530	236119	242556	200729	321051	222555	331101
1	AT4G33360.1		AT4G33360	FLDH NAD(P)-binding Rossmann-fold superfamily protein	endoplasmic reticulum	344	1	0,999	22	261	25	261	53	61	50	47	25	25	6	9	5	3	2	0	53	61	50	47	25	25	1676320	1666280	1411000	1261330	690808	903477	230488	235592	216370	131985	98313,5	154233
1	AT5G20980.1	AT5G20980.2	AT5G20980	ATMS3, MS3 methionine synthase 3	plastid	812	1	0,999	42	261	0	449	40	34	41	45	64	37	0	0	0	0	0	0	77	80	71	67	97	57	1081420	783829	1013560	1282660	1226370	955122	124373	115108	132797	119536	92608,3	109780
1	AT2G44525.1		AT2G44525	NADH:ubiquinone oxidoreductase assembly factor	mitochondrion	170	1	0,999	13	260	208	260	46	63	59	35	29	28	40	48	47	27	23	23	46	63	59	35	29	28	1671870	1766920	1846500	1708420	1583110	1520850	735679	676850	707008	682269	591901	558523
1	AT5G20890.1		AT5G20890	TCP-1/cpn60 chaperonin family protein	cytosol	527	1	0,999	32	260	260	260	51	45	33	49	45	37	51	45	33	49	45	37	51	45	33	49	45	37	1372600	695707	572311	913526	1098460	1868900	165654	152702	147204	216800	192394	217383
1	AT5G27820.1		AT5G27820	Ribosomal L18p/L5e family protein	mitochondrion	114	1	0,999	17	260	252	260	31	41	27	52	58	51	31	39	25	50	56	51	31	41	27	52	58	51	662728	895169	672653	2155740	2685210	2165190	328564	282680	262148	346920	321451	383586
1	AT1G37130.1		AT1G37130	NIA2, B29, NIA2-1, CHL3, NR, NR2, ATNR2 nitrate reductase 2	cytosol	917	1	0,999	33	259	223	259	56	54	30	37	45	37	46	51	29	29	34	34	56	54	30	37	45	37	1004100	881486	675154	880043	921759	845402	95751,1	97662,3	100055	94598,5	88550	93224,6
1	AT1G72170.1		AT1G72170	MICOS complex subunit, Mic10-like protein (MIO10-1)	mitochondrion	102	1	0,999	5	259	259	259	27	42	38	63	28	61	27	42	38	63	28	61	27	42	38	63	28	61	904143	1094310	1146530	4586180	2444930	5045870	429490	519224	521879	2731920	1226180	3163040
1	AT3G46430.1	AT5G59613.1, AT5G59613.2	AT3G46430	unknown protein;FUNCTIONS IN: molecular_function unknown;INVOLVED IN: biological_process unknown;LOCATED IN: mitochondrion, mitochondrial respiratory chain complex III;EXPRESSED IN: 25 plant structures;EXPRESSED DURING: 15 growth stages;BEST Arabidopsis thaliana protein match is: unknown protein (TAIR:AT5G59613.2);Has 51 Blast hits to 51 proteins in 16 species: Archae - 0;Bacteria - 0;Metazoa - 0…	mitochondrion	55	1	0,999	9	259	0	259	43	45	40	51	61	19	0	0	0	0	0	0	43	45	40	51	61	19	2910460	2815340	2220000	3738770	4456340	1877590	2651130	2596000	1953960	1125300	1295230	601136
1	AT5G27760.1		AT5G27760	Cytochrome c oxidase subunit (COXX1)	mitochondrion	96	1	0,999	7	259	223	259	64	55	44	31	43	22	56	51	37	25	34	20	64	55	44	31	43	22	4595650	2758750	3391980	4602250	5161660	4325970	5425570	2276040	4620660	877579	929635	755558
1	AT4G29430.1		AT4G29430	rps15ae ribosomal protein S15A E	cytosol	129	1	0,999	17	258	230	258	23	32	24	64	68	47	21	28	23	54	63	41	23	32	24	64	68	47	998578	1184710	969736	2966300	2885620	2341300	216881	269993	252534	447119	494545	378181
1	AT3G27820.1		AT3G27820	Monodehydroascorbate reductase 4 (MDAR4, ascorbate-glutathione cycle)	plastid,peroxisome	488	1	0,999	35	257	257	257	45	51	39	40	48	34	45	51	39	40	48	34	45	51	39	40	48	34	1228380	1424680	1057490	1428900	1330400	1142660	154871	146490	136762	170105	122162	192162
1	AT3G63460.1		AT3G63460	transducin family protein / WD-40 repeat family protein	golgi	1104	1	0,999	31	257	0	257	40	63	43	36	39	36	0	0	0	0	0	0	40	63	43	36	39	36	778852	1522080	1053560	1303810	959980	931337	174523	205816	174812	298656	140701	235928
1	AT4G16720.1	AT4G17390.1	AT4G16720	Ribosomal protein L23/L15e family protein	cytosol	204	1	0,999	21	257	0	257	31	56	37	46	42	45	0	0	0	0	0	0	31	56	37	46	42	45	1017750	1864130	925833	2563310	2367740	2938020	224689	402049	250461	530937	309649	615224
1	AT2G47020.1		AT2G47020	Peptide chain release factor 1	mitochondrion	413	1	0,999	27	256	0	256	40	41	27	46	57	45	0	0	0	0	0	0	40	41	27	46	57	45	989307	1057210	810117	1882960	1793990	1408110	163345	176127	166629	210965	198960	192927
1	AT5G19770.1	AT5G19780.1	AT5G19770	TUA3 tubulin alpha-3	cytosol	450	1	0,999	23	256	0	370	50	63	45	39	26	33	0	0	0	0	0	0	65	89	61	64	47	44	2153070	1850970	1250640	1691520	859908	1891070	703545	578511	464714	591250	337011	496260
1	AT1G32440.1		AT1G32440	Plastidial pyruvate kinase 3 (PKP3)	plastid	571	1	0,999	30	255	255	318	21	57	46	48	42	41	21	57	46	48	42	41	30	70	57	62	49	50	523935	1243750	1179780	1319510	1055990	727700	138678	170036	172970	113488	109856	118367
1	AT5G38480.1		AT5G38480	GRF3, RCI1 general regulatory factor 3	cytosol	255	1	0,999	27	255	21	380	49	57	40	30	36	43	4	5	3	3	1	5	71	91	65	46	53	54	1239660	1435570	864616	1514450	1354140	1451550	290317	294588	205859	261796	229826	261066
1	AT5G61780.1		AT5G61780	Tudor2, AtTudor2, TSN2 TUDOR-SN protein 2	nucleus	985	1	0,999	61	255	252	429	32	53	24	40	58	48	32	53	24	39	57	47	56	86	47	76	84	80	929818	2085560	620244	1168710	1386410	1149370	181971	174895	157230	187298	144657	183903
1	AT1G10510.1		AT1G10510	emb2004 RNI-like superfamily protein	plastid	605	1	0,999	26	254	254	254	32	65	41	34	43	39	32	65	41	34	43	39	32	65	41	34	43	39	621806	1433750	749462	1221130	1160450	1381400	178566	219010	202347	227746	206542	227804
1	AT1G57610.1	AT1G57610.2	AT1G57610	Calcium uniporter	mitochondrion	293	1	0,999	25	254	0	254	30	41	41	46	56	40	0	0	0	0	0	0	30	41	41	46	56	40	987581	1273460	1336210	1807710	1596200	1140520	200872	244605	271235	214205	212104	168788
1	AT4G04910.1		AT4G04910	NSF AAA-type ATPase family protein	golgi	742	1	0,999	32	254	254	254	52	69	32	30	29	42	52	69	32	30	29	42	52	69	32	30	29	42	996447	1210520	659179	823462	710754	1143120	100086	110220	96191,1	115417	107644	108915
1	AT5G53650.1		AT5G53650	ABC transporter A family protein	mitochondrion	72	1	0,999	9	254	239	254	31	37	38	49	46	53	30	33	35	46	44	51	31	37	38	49	46	53	2450150	2437060	2751510	5976990	4885990	6448700	765231	742514	904889	1889390	1171980	2081300
1	AT1G02560.1		AT1G02560	Caseinolytic protease P5 (CLPP5)	plastid	298	1	0,999	10	253	253	253	18	41	32	50	62	50	18	41	32	50	62	50	18	41	32	50	62	50	695748	929619	1026950	2138390	2096360	1415080	153589	205177	225785	339391	298645	363557
1	AT1G74020.1		AT1G74020	SS2 strictosidine synthase 2	vacuole	335	1	0,999	14	253	200	253	28	53	32	40	49	51	22	45	27	27	38	41	28	53	32	40	49	51	631959	1566540	920602	1561720	1749510	1669190	225928	372378	283624	403594	301512	358410
1	AT3G13790.1		AT3G13790	ATCWINV1, ATBFRUCT1 Glycosyl hydrolases family 32 protein	extracellular	584	1	0,999	28	253	0	253	54	86	63	13	24	13	0	0	0	0	0	0	54	86	63	13	24	13	1515980	2087990	1727950	365447	667670	249030	152539	193731	174132	89845,8	97029,6	113677
1	AT4G00100.1		AT4G00100	ATRPS13A, RPS13, PFL2, RPS13A ribosomal protein S13A	cytosol	151	1	0,999	18	253	19	253	34	47	29	48	55	40	3	5	3	3	2	3	34	47	29	48	55	40	1204500	1467290	936959	2324560	2701050	1760920	349835	387596	283936	354678	408782	387984
1	AT4G20930.1		AT4G20930	6-phosphogluconate dehydrogenase family protein	mitochondrion	347	1	0,999	16	253	48	253	42	33	32	52	45	49	6	2	3	11	15	11	42	33	32	52	45	49	1302350	979844	1118040	2147580	1857280	1673400	350690	301169	327652	415684	347954	357547
1	AT2G30780.1	AT2G30780.2	AT2G30780	Pentatricopeptide repeat (PPR) superfamily protein	mitochondrion	452	1	0,999	30	252	0	252	32	45	34	46	53	42	0	0	0	0	0	0	32	45	34	46	53	42	988047	1096910	1133630	1391620	1184700	1043180	115817	109727	132462	161221	107103	142440
1	AT3G49680.1	AT3G49680.2	AT3G49680	ATBCAT-3, BCAT3 branched-chain aminotransferase 3	plastid	413	1	0,999	17	252	0	252	30	43	36	50	44	49	0	0	0	0	0	0	30	43	36	50	44	49	1090890	1684280	1618390	2195930	1876590	1952240	166125	243245	233440	290522	257202	279502
1	AT4G33030.1		AT4G33030	SQD1 sulfoquinovosyldiacylglycerol 1	plastid	477	1	0,999	25	252	252	252	34	52	31	39	54	42	34	52	31	39	54	42	34	52	31	39	54	42	844768	973977	812199	1710760	1765940	2450580	176383	196978	173338	307886	253172	337166
1	AT4G34350.1		AT4G34350	CLB6, ISPH, HDR 4-hydroxy-3-methylbut-2-enyl diphosphate reductase	plastid	466	1	0,999	32	252	252	252	28	39	31	56	53	45	28	39	31	56	53	45	28	39	31	56	53	45	964060	1092470	1145860	2740090	1550490	1507340	261665	265031	303681	342215	447909	320140
1	AT2G16060.1		AT2G16060	GLB1, AHB1, ARATH GLB1, NSHB1, ATGLB1, HB1 hemoglobin 1	nucleus	160	1	0,999	14	251	251	251	44	63	41	42	33	28	44	63	41	42	33	28	44	63	41	42	33	28	1320920	1953420	1288730	1495560	1439970	1214020	435120	602585	460469	320863	284009	350661
1	AT2G25580.1	AT2G25580.2	AT2G25580	Mitochondrial editing factor 8 (MEF8)	mitochondrion	615	1	0,999	25	251	0	251	38	44	51	42	41	35	0	0	0	0	0	0	38	44	51	42	41	35	837282	1012670	1268820	1297470	1035520	997828	133977	141122	167374	179642	151313	166222
1	AT5G27330.1		AT5G27330	Prefoldin chaperone subunit family protein	endoplasmic reticulum	628	1	0,999	59	251	251	255	9	27	23	52	80	60	9	27	23	52	80	60	10	29	24	52	80	60	229945	639561	603032	1718760	2013890	1635440	102585	138159	145342	148039	149876	143872
1	AT2G40890.1		AT2G40890	CYP98A3 cytochrome P450, family 98, subfamily A, polypeptide 3	endoplasmic reticulum	508	1	0,999	31	250	235	250	55	54	22	32	55	32	49	49	22	31	53	31	55	54	22	32	55	32	1276970	1423180	541332	876027	1162040	754654	182792	193443	126644	144110	153666	134626
1	AT3G08860.1	AT3G08860.2	AT3G08860	PYD4 PYRIMIDINE 4	mitochondrion	481	1	0,999	27	250	0	250	31	29	23	50	74	43	0	0	0	0	0	0	31	29	23	50	74	43	570415	611703	382287	1771060	1997830	1503310	158350	157872	132282	150456	151608	158557
1	ATMG01270.E		ATMG01270	Ribosomal protein S7 (RPS7)	mitochondrion	148	1	0,999	19	250	3	250	33	38	34	44	61	40	0	0	0	1	2	0	33	38	34	44	61	40	1288780	1521480	1402040	3946450	4180530	3649370	666209	673739	711742	1213380	1131990	923700
1	AT4G20150.1		AT4G20150	NADH:ubiquinone oxidoreductase subunit (B14.5b)	mitochondrion	81	1	0,999	9	249	249	249	37	48	27	42	70	25	37	48	27	42	70	25	37	48	27	42	70	25	2604190	2513620	2403730	6203850	6516990	5219780	900509	1126670	909398	1706690	2058320	1964960
1	AT5G22650.1		AT5G22650	Histone deacetylase 2B (HD2)	nucleus	306	1	0,999	23	249	30	249	17	76	35	28	48	45	0	0	0	5	12	13	17	76	35	28	48	45	478122	3043120	901973	1823770	2184130	1894040	123902	537417	225794	398177	323499	380620
1	AT3G09440.1	AT3G09440.2, AT3G09440.3, AT3G09440.4	AT3G09440	Heat shock protein 70 (Hsp 70) family protein	cytosol	649	1	0,999	49	247	0	1021	42	62	36	38	38	31	0	0	0	0	0	0	186	200	135	147	159	194	1245990	1129970	824432	1050150	1108710	789130	188563	166077	200570	127240	115816	100163
1	AT4G00026.1		AT4G00026	Segregation Distortion 3 (SD3)	mitochondrion	269	1	0,999	16	247	247	247	43	45	33	41	47	38	43	45	33	41	47	38	43	45	33	41	47	38	2221160	2012670	2606120	4077740	4595250	4093130	999398	837416	993422	652403	590692	898846
1	AT3G02080.1		AT3G02080	Ribosomal protein S19e family protein	cytosol	143	1	0,999	16	246	96	246	29	33	21	55	60	48	13	17	6	19	23	18	29	33	21	55	60	48	826806	1018100	453693	2326890	2744070	1790260	337494	331167	244538	209665	225463	195383
1	AT3G25430.1	AT3G25430.2	AT3G25430	Polynucleotidyl transferase, ribonuclease H-like superfamily protein	mitochondrion	618	1	0,999	29	246	0	246	46	50	42	31	46	31	0	0	0	0	0	0	46	50	42	31	46	31	1117560	1112920	1088300	1165000	1462520	1314020	179558	181858	187649	144922	142885	164769
1	AT2G17630.1		AT2G17630	Pyridoxal phosphate (PLP)-dependent transferases superfamily protein	plastid	422	1	0,999	31	245	245	754	35	42	28	51	41	48	35	42	28	51	41	48	118	162	130	118	111	115	1451720	1716860	1570360	2366040	1584370	2021000	370952	566767	471800	766536	474237	680081
1	AT3G22300.1		AT3G22300	Ribosomal protein S10 (RPS10)	mitochondrion	241	1	0,999	19	245	245	245	19	27	28	54	57	60	19	27	28	54	57	60	19	27	28	54	57	60	585615	904384	892005	3439680	3663570	3707250	262781	299958	274821	574472	398930	583827
1	AT4G31500.1		AT4G31500	CYP83B1, SUR2, RNT1, RED1, ATR4 cytochrome P450, family 83, subfamily B, polypeptide 1	endoplasmic reticulum	499	1	0,999	32	245	245	245	37	47	11	47	53	50	37	47	11	47	53	50	37	47	11	47	53	50	889685	1026600	257775	1484470	1109340	950521	113504	112201	76953,4	124555	86304,2	117034
1	AT1G54150.1	AT1G54150.2	AT1G54150	E3 Ubiquitin ligase family protein	mitochondrion	383	1	0,999	24	244	0	244	44	39	44	33	45	39	0	0	0	0	0	0	44	39	44	33	45	39	1154440	1020300	1056100	1256500	1110790	1478050	148919	147703	135629	130770	199849	164823
1	AT5G51820.1		AT5G51820	PGM, ATPGMP, PGM1, STF1 phosphoglucomutase	plastid	623	1	0,999	30	244	244	244	40	60	56	31	26	31	40	60	56	31	26	31	40	60	56	31	26	31	866380	1319840	1171800	1239220	1147350	1153830	128608	164041	157263	334741	230870	244291
1	AT5G58210.1	AT5G58210.2, AT5G58210.3, AT5G58210.4	AT5G58210	Hydroxyproline-rich glycoprotein family protein	mitochondrion	380	1	0,999	16	244	0	244	43	44	46	37	27	47	0	0	0	0	0	0	43	44	46	37	27	47	1216440	948397	1514960	1460320	1110820	1477740	174885	139520	195294	192934	138366	152228
1	AT1G03030.1		AT1G03030	P-loop containing nucleoside triphosphate hydrolases superfamily protein	plastid	301	1	0,999	24	243	45	243	22	35	24	60	62	40	4	6	6	14	11	4	22	35	24	60	62	40	533866	810856	736846	2028990	2151120	1669580	118261	138446	137952	216929	200677	192762
1	AT2G41670.1		AT2G41670	P-loop containing nucleoside triphosphate hydrolases superfamily protein	mitochondrion	386	1	0,999	29	243	100	243	31	47	35	44	56	30	9	15	11	21	28	16	31	47	35	44	56	30	763632	939419	912365	1297720	1564390	1150150	122056	116974	136164	185495	174735	186038
1	AT3G51790.1		AT3G51790	Cytochrome c maturation E (CCME)	mitochondrion	256	1	0,999	15	243	243	243	42	34	38	47	39	43	42	34	38	47	39	43	42	34	38	47	39	43	1482440	1351900	1342330	2157330	1616250	1612890	273362	244218	277320	332901	375863	338787
1	AT5G39800.1		AT5G39800	Mitochondrial ribosomal protein L27	mitochondrion	94	1	0,999	14	243	44	243	29	30	30	44	61	49	2	3	4	11	10	14	29	30	30	44	61	49	922851	1090460	1031260	2167660	2396170	1949970	272491	302237	332478	724261	640208	609266
1	AT1G51390.1		AT1G51390	NFU5, ATNFU1 NFU domain protein 5	mitochondrion	275	1	0,999	11	242	242	311	47	44	55	29	32	35	47	44	55	29	32	35	63	61	69	35	40	43	1535130	1413150	1569320	1471430	1352130	1381350	449072	403253	455856	447014	417301	506039
1	AT3G03070.1		AT3G03070	NADH:ubiquinone oxidoreductase subunit (13kDa)	mitochondrion	110	1	0,999	5	242	242	242	4	5	5	68	90	70	4	5	5	68	90	70	4	5	5	68	90	70	68165,9	87158,5	68239,2	4191330	4723590	2604420	85089,4	108797	85180,9	1188940	1344020	998396
1	AT3G56030.1		AT3G56030	Tetratricopeptide repeat (TPR)-like superfamily protein	mitochondrion	351	1	0,999	24	242	236	242	21	47	21	52	51	50	20	43	20	52	51	50	21	47	21	52	51	50	1282200	1807740	1791540	1986930	1527020	1687640	412189	369014	374979	551928	477784	493832
1	AT3G62030.1	AT3G62030.2	AT3G62030	ROC4 rotamase CYP 4	plastid	260	1	0,999	15	242	0	242	28	45	36	45	60	28	0	0	0	0	0	0	28	45	36	45	60	28	1304150	1350910	1499440	1919700	1588500	1240310	557535	583672	641243	431792	367783	451395
1	AT5G04750.1		AT5G04750	F1F0-ATPase inhibitor protein, putative	mitochondrion	94	1	0,999	13	242	211	249	10	16	8	69	69	70	10	16	8	62	57	58	10	18	9	70	70	72	414222	373740	282135	6059520	7104600	5589130	307709	301388	305941	960993	1153820	1110870
1	AT5G26570.1		AT5G26570	Phosphoglucan water dikinase (GWD3)	plastid	1196	1	0,999	36	242	65	242	24	47	28	48	50	45	6	6	9	13	19	12	24	47	28	48	50	45	441765	1807950	2446220	1250920	830696	1099590	269768	322491	295334	416325	436578	381249
1	AT3G03590.1		AT3G03590	SWIB/MDM2 domain superfamily protein	mitochondrion	143	1	0,999	16	241	241	241	29	45	36	47	38	46	29	45	36	47	38	46	29	45	36	47	38	46	1588490	1644750	1646560	2675970	1608070	2896000	380454	413384	409816	574348	433616	683447
1	AT4G11420.1		AT4G11420	EIF3A, ATEIF3A-1, EIF3A-1, ATTIF3A1, TIF3A1 eukaryotic translation initiation factor 3A	cytosol,nucleus	987	1	0,999	50	241	241	241	46	47	36	35	47	30	46	47	36	35	47	30	46	47	36	35	47	30	1517190	1826690	1097680	1100280	1226850	1041940	257319	210985	203993	278879	285470	271395
1	AT5G36880.1	AT5G36880.2, AT5G36880.3, AT5G36880.5, AT5G36880.6	AT5G36880	ACS acetyl-CoA synthetase	plastid	693	1	0,999	26	241	0	241	34	49	37	45	43	33	0	0	0	0	0	0	34	49	37	45	43	33	1238530	1266780	1193700	1349170	1061530	971603	151280	175667	161752	152982	125433	142851
1	AT3G03960.1		AT3G03960	TCP-1/cpn60 chaperonin family protein	cytosol	549	1	0,999	30	240	240	240	49	49	32	45	31	34	49	49	32	45	31	34	49	49	32	45	31	34	1044300	787045	641504	1535690	826353	1394060	133116	140653	115857	146215	139030	152306
1	AT3G13870.1		AT3G13870	RHD3 Root hair defective 3 GTP-binding protein (RHD3)	endoplasmic reticulum,golgi	802	1	0,999	31	239	9	239	48	64	34	36	35	22	1	2	0	1	5	0	48	64	34	36	35	22	1191580	1349410	477945	680473	607534	639522	125984	129176	97283,8	99643,3	90079,5	106010
1	AT3G57280.1		AT3G57280	Fatty acid export 1 (FAX1)	plastid	226	1	0,999	10	239	239	239	27	48	45	45	26	48	27	48	45	45	26	48	27	48	45	45	26	48	704028	1627240	1133290	1771760	1038840	1501380	317533	625858	454220	379856	303872	460397
1	AT5G52850.1		AT5G52850	Pentatricopeptide repeat (PPR) superfamily protein	mitochondrion	893	1	0,999	38	239	239	239	42	44	43	40	35	35	42	44	43	40	35	35	42	44	43	40	35	35	1020470	1184920	1085560	1079830	1086050	1013350	107664	105696	115239	100248	86689,4	92866,4
1	AT5G60870.1	AT5G60870.4	AT5G60870	Regulator of chromosome condensation (RCC1) family protein	mitochondrion	445	1	0,999	22	239	0	239	42	36	39	37	43	42	0	0	0	0	0	0	42	36	39	37	43	42	1597030	1294420	1314100	1668450	1224780	1640800	356630	294537	314410	238854	192136	230874
1	AT5G64440.1		AT5G64440	Fatty acid amide hydrolase (FAAH)	endoplasmic reticulum	607	1	0,999	29	239	239	239	35	56	25	42	43	38	35	56	25	42	43	38	35	56	25	42	43	38	1034660	1102440	879078	1627490	1743040	1503940	129378	139896	127517	257896	256559	225016
1	AT2G03670.1		AT2G03670	Cell division cycle 48B (CDC48)	mitochondrion	603	1	0,999	43	238	78	238	29	46	46	33	53	31	14	16	13	6	18	11	29	46	46	33	53	31	730528	1101670	1083690	1337620	1351100	1163240	99615,8	102510	141695	172877	122880	140524
1	AT2G36250.1	AT2G36250.2, AT2G36250.3	AT2G36250	FTSZ2-1, ATFTSZ2-1 Tubulin/FtsZ family protein	plastid	478	1	0,999	19	238	0	238	25	39	35	46	50	43	0	0	0	0	0	0	25	39	35	46	50	43	465925	792469	688944	1310230	1127710	1044940	95325	133324	125660	204184	183115	202526
1	AT3G48930.1		AT3G48930	EMB1080 Nucleic acid-binding, OB-fold-like protein	cytosol	160	1	0,999	23	238	105	238	33	47	27	41	45	45	18	29	13	17	15	13	33	47	27	41	45	45	984300	1160130	816882	2385610	2557000	2545790	379648	412145	314608	405906	351162	395422
1	AT5G63890.1		AT5G63890	ATHDH, HISN8, HDH histidinol dehydrogenase	plastid	452	1	0,999	26	238	0	238	32	39	34	41	53	39	0	0	0	0	0	0	32	39	34	41	53	39	1048590	1239470	1205510	1779070	2092010	1743200	214656	279679	241631	415907	372989	294778
1	AT2G37020.1	AT2G37020.2, AT2G37020.3	AT2G37020	Translin family protein	mitochondrion	308	1	0,999	20	237	0	237	38	42	39	41	30	47	0	0	0	0	0	0	38	42	39	41	30	47	1369860	1087320	1504880	1274250	1320460	981963	309807	274619	356042	421409	423289	419306
1	AT3G51830.1		AT3G51830	ATG5, SAC8 SAC domain-containing protein 8	endoplasmic reticulum	588	1	0,999	28	237	163	237	39	50	43	35	35	35	25	29	26	29	29	25	39	50	43	35	35	35	787779	1028350	1065880	1122550	1137090	1017970	107084	107398	113491	125787	118447	120561
1	AT5G63980.1		AT5G63980	SAL1, ALX8, ATSAL1, HOS2, FRY1, RON1 Inositol monophosphatase family protein	plastid	407	1	0,999	25	237	237	237	33	29	28	48	60	39	33	29	28	48	60	39	33	29	28	48	60	39	834807	748120	742950	1217280	1247130	887995	169899	162431	173458	184539	150102	162523
1	ATMG00080.E		ATMG00080	RNA Edit RPL16 ribosomal protein L16	mitochondrion	179	1	0,999	11	237	50	237	34	37	34	40	39	53	7	7	7	8	7	14	34	37	34	40	39	53	1399980	1382340	1145770	2431610	2606360	2420570	381608	418215	340873	598833	519090	641187
1	AT1G70320.1		AT1G70320	UPL2 ubiquitin-protein ligase 2	nucleus	3658	1	0,999	59	236	85	236	58	73	35	16	35	19	22	28	16	4	11	4	58	73	35	16	35	19	1437240	1236590	781493	334167	555958	431845	100683	99409,3	90753,6	95149	76150,3	98238,7
1	AT1G71220.1	AT1G71220.2, AT1G71220.3	AT1G71220	EBS1, UGGT, PSL2 UDP-glucose:glycoprotein glucosyltransferases;transferases, transferring hexosyl groups;transferases, transferring glycosyl groups	endoplasmic reticulum	1613	1	0,999	52	236	0	236	45	56	33	28	35	39	0	0	0	0	0	0	45	56	33	28	35	39	937996	1204420	787274	1577610	1624510	1275390	159730	159464	132805	188388	170878	179013
1	AT1G79390.1		AT1G79390	Centrosomal protein	mitochondrion	126	1	0,999	13	236	236	236	11	24	11	50	77	63	11	24	11	50	77	63	11	24	11	50	77	63	517134	772992	555709	4607070	5052350	4404060	188563	234690	167819	645410	639661	625992
1	AT2G24200.1	AT2G24200.2	AT2G24200	Leucyl aminopeptidase 1 (LAP1)	cytosol	520	1	0,999	33	236	0	464	56	51	40	25	33	31	0	0	0	0	0	0	93	96	84	60	60	71	1134930	875814	820139	700868	681219	631027	133318	128046	106277	127136	120529	102579
1	AT3G02230.1		AT3G02230	RGP1, ATRGP1 reversibly glycosylated polypeptide 1	golgi	357	1	0,999	22	236	43	236	50	64	40	30	27	25	12	8	11	6	4	2	50	64	40	30	27	25	1140180	1611300	893058	1721030	1166010	994071	206902	232064	154217	285687	183246	175272
1	AT3G02530.1		AT3G02530	TCP-1/cpn60 chaperonin family protein	cytosol	535	1	0,999	30	236	48	236	38	39	31	47	42	39	10	12	8	9	5	4	38	39	31	47	42	39	891173	895802	767766	979259	907605	815095	102991	96724,7	98946,8	120986	123148	102482
1	AT1G26850.1	AT1G26850.2	AT1G26850	S-adenosyl-L-methionine-dependent methyltransferases superfamily protein	golgi	616	1	0,999	33	235	0	235	23	69	24	41	48	30	0	0	0	0	0	0	23	69	24	41	48	30	601000	1398880	626560	1509340	1360810	1051870	84428,8	134105	87242,4	135966	116983	112723
1	AT2G28190.1		AT2G28190	CSD2, CZSOD2 copper/zinc superoxide dismutase 2	plastid	216	1	0,999	9	235	235	235	28	30	34	54	39	50	28	30	34	54	39	50	28	30	34	54	39	50	928257	1218760	891827	2481770	1582640	2062820	287807	391270	301506	427543	281099	351672
1	AT3G06200.1		AT3G06200	P-loop containing nucleoside triphosphate hydrolases superfamily protein	mitochondrion	282	1	0,999	19	235	235	235	32	38	42	43	40	40	32	38	42	43	40	40	32	38	42	43	40	40	821935	882552	999660	1256830	1069620	1070420	136902	131579	149423	209675	177541	200065
1	AT3G12650.1		AT3G12650	unknown protein;FUNCTIONS IN: molecular_function unknown;INVOLVED IN: biological_process unknown;LOCATED IN: mitochondrion;EXPRESSED IN: 23 plant structures;EXPRESSED DURING: 15 growth stages;Has 31 Blast hits to 31 proteins in 12 species: Archae - 0;Bacteria - 0;Metazoa - 0;Fungi - 0;Plants - 31;Viruses - 0;Other Eukaryotes - 0 (source: NCBI BLink).	mitochondrion	238	1	0,999	13	235	235	235	39	40	38	36	48	34	39	40	38	36	48	34	39	40	38	36	48	34	1665140	1405480	1581300	1694420	1694360	1613320	513080	428231	477258	262940	235466	332043
1	AT4G15010.1	AT4G15010.2, AT4G15010.3	AT4G15010	Mitochondrial substrate carrier family protein	mitochondrion	378	1	0,999	16	235	0	235	42	48	40	33	38	34	0	0	0	0	0	0	42	48	40	33	38	34	1107280	1098860	1075240	1136010	869787	986912	199826	188212	199868	217655	155485	216005
1	AT1G30230.1	AT1G30230.2	AT1G30230	Glutathione S-transferase, C-terminal-like;Translation elongation factor EF1B/ribosomal protein S6	cytosol	231	1	0,999	19	234	0	234	47	50	39	30	37	31	0	0	0	0	0	0	47	50	39	30	37	31	1664140	1629210	1123440	1887830	1241830	1434030	284021	244102	219239	366248	320289	286703
1	AT1G41880.1	AT1G41880.2	AT1G41880	Ribosomal protein L35Ae family protein	cytosol	111	1	0,999	11	234	0	234	17	32	9	45	57	74	0	0	0	0	0	0	17	32	9	45	57	74	440842	580041	313425	1192070	1408130	1513500	161737	188494	125722	251616	268159	301514
1	AT1G78380.1		AT1G78380	ATGSTU19, GST8, GSTU19 glutathione S-transferase TAU 19	cytosol	219	1	0,999	24	234	174	234	47	33	42	41	39	32	36	22	28	31	30	27	47	33	42	41	39	32	1398580	1054550	1340840	1748190	1059310	916248	319164	278168	359888	248396	225984	150019
1	AT3G52050.6	AT3G52050.7, AT3G52050.8	AT3G52050	OEX1 organellar exonuclease 1 chr319305159-19309398 FORWARD LENGTH=430	mitochondrion	430	0.9998	0,999	22	234	0	234	40	44	45	29	51	25	0	0	0	0	0	0	40	44	45	29	51	25	1155450	1278990	1196570	1167880	963877	910991	173733	190312	196587	162332	127304	175829
1	AT5G17530.1	AT5G17530.2, AT5G17530.3, AT5G17530.5, AT5G17530.6, AT5G17530.7	AT5G17530	phosphoglucosamine mutase family protein	plastid	581	1	0,999	33	234	0	234	33	36	34	48	46	37	0	0	0	0	0	0	33	36	34	48	46	37	894367	1076620	1114970	1612420	1403030	1063460	152633	156176	174120	147148	178649	134400
1	AT1G55805.1		AT1G55805	BolA-like family protein	mitochondrion	160	1	0,999	12	233	233	233	41	36	41	34	44	37	41	36	41	34	44	37	41	36	41	34	44	37	1166800	1024650	1289390	1367910	1880550	1280850	286004	223285	276042	217341	231974	275839
1	AT1G79920.1	AT1G79920.2	AT1G79920	Heat shock protein 70 (Hsp 70) family protein	cytosol	831	1	0,999	39	233	0	233	47	34	30	38	47	37	0	0	0	0	0	0	47	34	30	38	47	37	1366800	928325	734296	949374	969388	988123	142835	116451	116599	134612	111939	135199
1	AT2G34480.1		AT2G34480	Ribosomal protein L18 (RPL18A)	cytosol	178	1	0,999	24	233	3	335	32	33	22	48	60	38	0	0	0	1	2	0	45	47	34	65	83	61	904202	1155180	725579	2743730	3181430	2410970	397885	537842	390127	515771	601564	571972
1	AT3G51010.1		AT3G51010	unknown protein;FUNCTIONS IN: molecular_function unknown;INVOLVED IN: biological_process unknown;LOCATED IN: mitochondrion, plastid;EXPRESSED IN: 22 plant structures;EXPRESSED DURING: 13 growth stages;Has 24 Blast hits to 24 proteins in 9 species: Archae - 0;Bacteria - 0;Metazoa - 0;Fungi - 0;Plants - 24;Viruses - 0;Other Eukaryotes - 0 (source: NCBI BLink).	mitochondrion	188	1	0,999	16	233	233	233	17	30	22	53	50	61	17	30	22	53	50	61	17	30	22	53	50	61	1107310	1230720	1203940	4818110	3534040	4390280	738259	771263	760743	832319	430510	820050
1	AT4G26110.1		AT4G26110	NAP1;1, ATNAP1;1 nucleosome assembly protein1;1	nucleus	372	1	0,999	23	233	2	244	29	54	36	41	38	35	0	1	1	0	0	0	32	56	37	44	39	36	556503	1090650	589618	974333	976295	1049910	117959	158914	117973	164551	168730	178042
1	AT3G11710.1		AT3G11710	ATKRS-1 lysyl-tRNA synthetase 1	cytosol	626	1	0,999	30	232	232	232	42	41	22	46	32	49	42	41	22	46	32	49	42	41	22	46	32	49	961222	963369	460757	1547000	842910	1401450	167903	157057	124969	177559	156474	180450
1	AT3G60240.3		AT3G60240	EIF4G, CUM2 eukaryotic translation initiation factor 4G	nucleus	1725	1	0,999	52	232	0	232	18	59	35	40	43	37	0	0	0	0	0	0	18	59	35	40	43	37	502079	945942	742362	921441	845565	759268	107672	99395,4	109635	132302	148903	150701
1	AT5G51440.1		AT5G51440	HSP20-like chaperones superfamily protein	mitochondrion	210	1	0,999	23	232	209	232	30	17	33	43	63	46	26	15	29	40	60	39	30	17	33	43	63	46	911802	506692	954294	1633990	1853670	1854730	233609	210562	294798	214157	146589	140051
1	AT1G08360.1		AT1G08360	Ribosomal protein L1p/L10e family	cytosol	216	1	0,999	18	231	48	231	39	45	15	42	51	39	8	12	3	10	9	6	39	45	15	42	51	39	982854	1335150	530136	2044690	1954520	1756770	222755	244328	145411	303736	247893	302766
1	AT1G25220.1	AT1G25220.2	AT1G25220	ASB1, TRP4, WEI7 anthranilate synthase beta subunit 1	plastid	276	1	0,999	10	231	0	231	47	41	46	38	36	23	0	0	0	0	0	0	47	41	46	38	36	23	1613720	1452270	2041820	1313180	1095640	820641	393918	355730	459405	275079	202032	196650
1	AT5G43280.1		AT5G43280	ATDCI1, DCI1 delta(3,5),delta(2,4)-dienoyl-CoA isomerase 1	peroxisome	278	1	0,999	18	231	129	231	20	35	23	40	60	53	6	12	13	26	34	38	20	35	23	40	60	53	359978	601915	461110	1522700	1675180	1363650	112354	148059	131561	277160	240100	266917
1	AT5G44380.1	AT5G44380.2	AT5G44380	FAD-binding Berberine family protein	extracellular	541	1	0,999	26	231	0	231	13	57	35	45	39	42	0	0	0	0	0	0	13	57	35	45	39	42	660650	1647320	902404	1295330	1153190	1071540	159294	259423	188124	221146	194332	180537
1	AT1G79990.3	AT1G79990.5	AT1G79990	structural molecules	cytosol	920	1	0,999	31	230	0	230	55	74	53	13	20	15	0	0	0	0	0	0	55	74	53	13	20	15	1040500	1565880	972943	386956	496289	314125	126830	139268	139338	102444	96039,2	83033,6
1	AT4G30490.1		AT4G30490	AFG1-like ATPase family protein	mitochondrion	497	1	0,999	30	230	230	245	41	36	54	38	38	23	41	36	54	38	38	23	43	39	56	40	39	28	1349290	959081	1582350	1075740	1189570	618942	169712	115241	172930	101429	108739	156618
1	AT1G76400.1		AT1G76400	Ribophorin I	endoplasmic reticulum	614	1	0,999	32	229	32	229	31	36	19	47	54	42	1	3	0	12	6	10	31	36	19	47	54	42	747424	1038730	579281	949158	1016440	860690	134566	144724	107722	155049	135072	129901
1	AT3G56150.1	AT3G56150.2	AT3G56150	EIF3C, ATEIF3C-1, EIF3C-1, ATTIF3C1, TIF3C1 eukaryotic translation initiation factor 3C	cytosol,nucleus	900	1	0,999	37	229	0	229	34	46	25	38	53	33	0	0	0	0	0	0	34	46	25	38	53	33	764128	1100610	390128	1211890	1188870	968807	103777	106677	98358,5	135895	134054	138715
1	AT5G61990.1		AT5G61990	Pentatricopeptide repeat (PPR) superfamily protein	mitochondrion	974	1	0,999	39	229	228	229	34	45	52	30	41	27	34	45	52	30	40	27	34	45	52	30	41	27	921315	1204120	1170870	1039470	1633030	943884	170131	150361	177332	153865	134746	147354
1	AT3G44370.2		AT3G44370	OXA2b chr316030515-16034756 REVERSE LENGTH=440	mitochondrion	440	1	0,999	21	228	0	228	25	36	29	51	46	41	0	0	0	0	0	0	25	36	29	51	46	41	839174	867722	832783	1357910	1275610	1112510	194107	185188	198935	193924	187868	250102
1	AT3G56210.1	AT3G56210.2, AT3G56210.4	AT3G56210	ARM repeat superfamily protein	mitochondrion	191	1	0,999	19	228	0	228	33	43	36	44	44	28	0	0	0	0	0	0	33	43	36	44	44	28	913607	991109	994131	1436100	1604500	1060700	253200	305455	288530	324067	345715	293419
1	AT5G50810.1		AT5G50810	Translocase of the inner mitochondrial membrane 8 (TIM8)	mitochondrion	77	1	0,999	10	228	228	228	12	24	14	57	51	70	12	24	14	57	51	70	12	24	14	57	51	70	454028	617934	449057	4063200	2617280	2937600	262965	311290	261380	753112	561698	601902
1	AT3G10270.2		AT3G10270	GYRB1 DNA GYRASE B1 chr33173805-3179756 REVERSE LENGTH=740	mitochondrion	740	1	0,999	56	227	4	820	38	46	45	30	37	31	0	0	0	2	2	0	134	150	159	112	142	123	1107410	999431	1344640	1120650	976308	1014980	205456	183349	213688	253790	189766	252006
1	AT3G51800.1	AT3G51800.2, AT3G51800.3	AT3G51800	ATG2, EBP1, ATEBP1 metallopeptidase M24 family protein	cytosol	392	1	0,999	29	227	0	227	29	37	21	44	53	43	0	0	0	0	0	0	29	37	21	44	53	43	796361	732491	543255	1307650	1180780	1206940	137309	111136	95654,5	155473	141716	159241
1	AT3G52880.1		AT3G52880	ATMDAR1, MDAR1 monodehydroascorbate reductase 1	peroxisome	434	1	0,999	28	227	6	227	40	39	33	39	35	41	3	1	1	1	0	0	40	39	33	39	35	41	921371	958395	804454	1210610	988975	1047920	127850	134222	107885	180473	133897	165622
1	AT5G13120.1	AT5G13120.2	AT5G13120	Cyclophilin 20-2 (CYP20-2)	plastid	259	1	0,999	13	227	0	227	26	34	25	45	60	37	0	0	0	0	0	0	26	34	25	45	60	37	749586	1131420	833590	1967130	1885480	1264620	257326	330680	275386	298615	207297	268395
1	AT2G01350.4		AT2G01350	QPT quinolinate phoshoribosyltransferase	cytosol	327	1	0,999	22	226	6	226	27	64	40	34	35	26	0	3	1	1	0	1	27	64	40	34	35	26	791918	1424180	1194420	1269000	982675	1315050	215186	221106	235451	204713	161488	199385
1	AT3G15980.1	AT3G15980.2, AT3G15980.3, AT3G15980.4, AT3G15980.6, AT3G15980.7	AT3G15980	Coatomer, beta subunit	endoplasmic reticulum	909	1	0,999	37	226	0	320	36	56	41	33	29	31	0	0	0	0	0	0	59	87	63	39	35	37	1001700	1361620	1023750	1130740	830060	757791	122176	145321	132586	120408	110440	108773
1	AT3G56130.1		AT3G56130	biotin/lipoyl attachment domain-containing protein	plastid	281	1	0,999	15	226	0	226	8	29	19	51	60	59	0	0	0	0	0	0	8	29	19	51	60	59	163154	479740	304285	1724500	1235700	1737160	66218,7	122606	92118,8	285919	251841	330908
1	AT4G21090.1	AT4G21090.2, AT4G21090.3	AT4G21090	ATMFDX2, MFDX2 MITOCHONDRIAL FERREDOXIN 2	mitochondrion	197	1	0,999	11	226	0	226	46	50	40	25	29	36	0	0	0	0	0	0	46	50	40	25	29	36	1995470	2049760	2078010	2335580	1810350	2062880	859380	710387	840400	906292	830011	968677
1	AT4G27090.1		AT4G27090	Ribosomal protein L14	cytosol	134	1	0,999	21	226	110	226	35	46	28	43	43	31	11	18	8	26	30	17	35	46	28	43	43	31	1318080	1595230	959162	3356540	1779350	1505300	657706	730459	487104	248347	189770	313813
1	AT5G15640.1		AT5G15640	Mitochondrial substrate carrier family protein	mitochondrion	323	1	0,999	23	226	38	226	34	39	43	40	39	31	9	7	7	5	7	3	34	39	43	40	39	31	1648640	1591770	1870580	1579020	1591930	1329060	364149	327653	390357	259044	246451	194620
1	AT5G51050.1		AT5G51050	ATP/Pi carrier (APC2)	mitochondrion	487	1	0,999	36	226	222	261	45	32	36	37	42	34	44	32	36	36	42	32	49	38	41	43	49	41	1501720	872418	1267120	1219080	1097320	861691	168493	106052	147065	114670	109742	115444
1	AT3G53430.1		AT3G53430	Ribosomal protein L11 family protein	cytosol	166	1	0,999	12	225	28	225	34	37	22	34	45	53	3	9	2	2	4	8	34	37	22	34	45	53	1134540	1143700	849917	2503500	2540730	2798250	370959	357433	269882	751603	874290	837116
1	AT4G26620.1		AT4G26620	Sucrase/ferredoxin-like family protein	nucleus	443	1	0,999	28	225	213	229	38	40	30	40	35	42	34	39	27	38	34	41	38	41	30	41	36	43	1236970	1002620	1033240	1517270	1114300	1227020	183408	164916	165991	195040	142579	154334
1	AT4G27740.1		AT4G27740	Yippee family putative zinc-binding protein	mitochondrion	105	1	0,999	15	225	225	225	35	32	25	34	67	32	35	32	25	34	67	32	35	32	25	34	67	32	1724910	1002800	957075	1066180	1207540	828974	373849	301856	303653	255980	195966	181409
1	AT4G38150.1	AT4G38150.2, AT4G38150.3	AT4G38150	Pentatricopeptide repeat (PPR) superfamily protein	mitochondrion	302	1	0,999	20	225	0	225	25	33	37	39	49	42	0	0	0	0	0	0	25	33	37	39	49	42	3082620	867322	1692150	1631520	2850900	2078700	509932	610063	717625	787340	787422	757016
1	AT1G22170.1	AT1G22170.2	AT1G22170	Phosphoglycerate mutase family protein	plastid	334	1	0,999	23	224	0	224	26	33	33	44	46	42	0	0	0	0	0	0	26	33	33	44	46	42	516179	708768	559086	1139890	1011190	985041	85321,2	111057	104316	113710	95822,1	112545
1	AT1G25375.1		AT1G25375	Metallo-hydrolase/oxidoreductase superfamily protein	mitochondrion	524	1	0,999	21	224	224	224	31	36	36	42	41	38	31	36	36	42	41	38	31	36	36	42	41	38	1065580	1206180	1103350	1789330	1877030	1362280	201497	191936	207015	297193	260720	225471
1	AT1G76160.1		AT1G76160	sks5 SKU5 similar 5	extracellular	541	1	0,999	22	224	157	224	8	82	40	28	38	28	5	56	25	22	29	20	8	82	40	28	38	28	321617	2793960	1093470	1308220	1098540	1075490	119388	248928	138107	184247	137292	160814
1	AT3G23830.1	AT3G23830.2	AT3G23830	GR-RBP4, GRP4 glycine-rich RNA-binding protein 4	mitochondrion	136	1	0,999	9	224	0	224	38	49	56	22	30	29	0	0	0	0	0	0	38	49	56	22	30	29	1019810	1715240	2050120	1897520	1472130	1724150	537159	593050	1108440	409041	630759	591308
1	AT4G21705.1		AT4G21705	Tetratricopeptide repeat (TPR)-like superfamily protein	mitochondrion	492	1	0,999	31	224	224	224	29	45	37	36	43	34	29	45	37	36	43	34	29	45	37	36	43	34	700663	864320	770596	1210160	1266290	783163	120270	114693	123619	152629	121254	134213
1	AT5G64950.1		AT5G64950	Mitochondrial transcription termination factor family protein	mitochondrion	391	1	0,999	25	224	224	224	35	45	32	37	42	33	35	45	32	37	42	33	35	45	32	37	42	33	692652	639610	716167	1105270	1271200	826670	128317	124518	128057	149226	133425	128233
1	AT1G08830.1	AT1G08830.2	AT1G08830	CSD1 copper/zinc superoxide dismutase 1	cytosol	152	1	0,999	4	223	0	223	35	32	28	44	34	50	0	0	0	0	0	0	35	32	28	44	34	50	1323790	2066510	1433320	3236620	2398190	3064790	804043	1170070	804214	775307	627616	1010640
1	AT1G14140.1		AT1G14140	Uncoupling protein 3 (UCP3)	mitochondrion	305	1	0,999	19	223	223	223	41	40	31	31	42	38	41	40	31	31	42	38	41	40	31	31	42	38	1255630	1184030	1210040	1834710	1455560	1695800	182739	162112	177851	258622	197266	284547
1	AT3G04790.1		AT3G04790	Ribose 5-phosphate isomerase, type A protein	plastid	276	1	0,999	17	223	223	223	32	36	26	48	46	35	32	36	26	48	46	35	32	36	26	48	46	35	1005440	923281	956935	2142460	2202790	1526490	345584	315717	331507	601301	751718	670189
1	AT3G04950.1		AT3G04950	CONTAINS InterPro DOMAIN/s: SEC-C motif (InterPro:IPR004027);Has 583 Blast hits to 583 proteins in 248 species: Archae - 0;Bacteria - 488;Metazoa - 0;Fungi - 0;Plants - 34;Viruses - 0;Other Eukaryotes - 61 (source: NCBI BLink).	mitochondrion	231	1	0,999	12	223	223	223	20	31	25	55	49	43	20	31	25	55	49	43	20	31	25	55	49	43	760664	697555	729382	1932700	1710990	1694450	256926	237827	231568	231919	236793	269817
1	AT5G27380.1		AT5G27380	GSH2, GSHB glutathione synthetase 2	plastid,cytosol	539	1	0,999	32	223	223	223	33	38	39	36	36	41	33	38	39	36	36	41	33	38	39	36	36	41	714752	930220	1003790	1123660	1082170	1102470	106694	117938	117140	148774	138506	131455
1	AT2G23070.1		AT2G23070	Protein kinase superfamily protein	cytosol	432	1	0,999	24	222	191	222	30	39	30	39	51	33	25	29	25	36	45	31	30	39	30	39	51	33	856860	863194	766520	1418600	2014740	892701	165348	153996	175809	154384	161459	147108
1	AT3G61070.1	AT3G61070.2, AT3G61070.3	AT3G61070	Peroxin 11E (PEX11E)	peroxisome	231	1	0,999	15	222	0	321	25	31	21	47	57	41	0	0	0	0	0	0	40	46	36	63	74	62	662732	841560	679398	2877150	2326330	2624420	313682	387827	322506	641650	528277	556804
1	AT3G62830.1	AT3G62830.2	AT3G62830	UXS2, ATUXS2, AUD1 NAD(P)-binding Rossmann-fold superfamily protein	golgi	445	1	0,999	31	222	0	222	24	57	28	41	37	35	0	0	0	0	0	0	24	57	28	41	37	35	564082	1710540	657793	1447200	1675250	1306850	120469	222393	121656	181166	222340	207388
1	AT1G18490.1		AT1G18490	Protein of unknown function (DUF1637)	mitochondrion	282	1	0,999	10	221	221	221	23	40	27	42	40	49	23	40	27	42	40	49	23	40	27	42	40	49	1208690	1318180	1285630	1583410	1312620	1103310	434387	418884	432794	308658	298290	243432
1	AT2G36580.1		AT2G36580	Pyruvate kinase family protein	plasma membrane,cytosol	527	1	0,999	24	221	22	221	36	65	36	26	40	18	5	8	4	2	3	0	36	65	36	26	40	18	894683	1035520	1551570	935438	947525	595950	162339	160229	148424	147309	159098	141788
1	AT5G25940.1		AT5G25940	Early nodulin-related	mitochondrion	115	1	0,999	11	221	221	221	23	20	24	33	45	76	23	20	24	33	45	76	23	20	24	33	45	76	759972	833698	890485	6417690	3285190	5563860	642916	660964	698506	2066430	2399560	2572510
1	AT2G13440.1		AT2G13440	glucose-inhibited division family A protein	plastid	723	1	0,999	32	220	220	220	35	37	50	37	37	24	35	37	50	37	37	24	35	37	50	37	37	24	790142	910897	1667330	1065920	1515240	793795	171043	158390	201140	180388	166623	185907
1	AT3G58700.1	AT4G18730.1, AT5G45775.2	AT3G58700	Ribosomal L5P family protein	cytosol	182	1	0,999	21	220	0	220	29	30	29	45	49	38	0	0	0	0	0	0	29	30	29	45	49	38	984504	1477640	947196	2515180	1758710	1557030	415468	584876	381167	482011	366292	379619
1	AT5G15200.1		AT5G15200	Ribosomal protein S4	cytosol	198	1	0,999	23	220	37	220	22	38	33	41	48	38	3	8	5	9	8	4	22	38	33	41	48	38	2010500	2380400	1813120	3070100	2885960	4105660	782728	1047810	704232	961013	994924	913615
1	AT1G76060.1		AT1G76060	EMB1793 LYR family of Fe/S cluster biogenesis protein	mitochondrion	157	1	0,999	20	219	213	219	20	18	17	56	62	46	18	16	16	55	62	46	20	18	17	56	62	46	1333020	1122770	1274190	3816500	3925200	2570010	414311	435145	502633	415939	339012	338927
1	AT3G03420.1		AT3G03420	Ku70-binding family protein	mitochondrion	194	1	0,999	19	219	87	219	23	35	23	46	49	43	10	15	12	16	18	16	23	35	23	46	49	43	612192	667927	625320	1644060	1518410	1163850	166037	179849	182224	204037	161773	205717
1	AT3G11930.1	AT3G11930.2, AT3G11930.3, AT3G11930.4	AT3G11930	Adenine nucleotide alpha hydrolases-like superfamily protein	cytosol	199	1	0,999	10	219	0	219	35	52	25	45	24	38	0	0	0	0	0	0	35	52	25	45	24	38	705249	922825	520475	1043650	561115	1060040	242493	270600	149611	210217	114346	194134
1	ATMG00210.E		ATMG00210	RNA Edit RPL5 ribosomal protein L5	mitochondrion	185	1	0,999	14	219	36	219	26	36	22	46	46	43	3	8	4	8	6	7	26	36	22	46	46	43	1356050	1565930	1210040	2629920	2134000	2274820	453022	453145	390403	442185	397442	431001
1	AT1G14670.1		AT1G14670	Endomembrane protein 70 protein family	golgi	592	1	0,999	22	218	53	218	19	57	25	40	40	37	5	13	2	13	6	14	19	57	25	40	40	37	365033	1287440	526633	1353470	1641680	1434050	88650,5	169429	89422,7	277861	278263	252855
1	AT4G00355.1	AT4G00355.2, AT4G00355.3	AT4G00355	unknown protein;BEST Arabidopsis thaliana protein match is: unknown protein (TAIR:AT2G45980.1);Has 100 Blast hits to 97 proteins in 16 species: Archae - 0;Bacteria - 0;Metazoa - 0;Fungi - 0;Plants - 100;Viruses - 0;Other Eukaryotes - 0 (source: NCBI BLink).	nucleus	266	1	0,999	20	218	0	218	39	54	41	28	25	31	0	0	0	0	0	0	39	54	41	28	25	31	1235600	1097300	995909	1066980	905137	1218810	284371	240566	243924	130703	143902	173732
1	AT4G14145.1		AT4G14145	Cytochrome c oxidase assembly protein	mitochondrion	134	1	0,999	14	218	218	218	24	26	24	43	55	46	24	26	24	43	55	46	24	26	24	43	55	46	614811	522694	582492	1857760	1850390	2061000	222826	182241	201906	413666	348987	439204
1	AT4G17650.1		AT4G17650	Polyketide cyclase / dehydrase and lipid transport protein	mitochondrion	256	1	0,999	13	218	218	218	21	34	24	43	53	43	21	34	24	43	53	43	21	34	24	43	53	43	1402920	1229740	1211750	2615050	2047650	1837360	480662	357161	334888	474244	347496	339587
1	AT5G15220.1	AT5G15220.2	AT5G15220	Ribosomal protein L27 family protein	mitochondrion	154	1	0,999	11	218	0	218	30	36	29	43	58	22	0	0	0	0	0	0	30	36	29	43	58	22	1156410	1243950	1239130	2621930	2613850	1371010	512974	468634	564339	674695	583632	318994
1	AT1G10630.1	AT1G10630.2, AT1G23490.1, AT1G70490.1, AT1G70490.2, AT1G70490.3, AT1G70490.4, AT1G70490.5, AT1G70490.6, AT1G70490.7, AT2G47170.1, AT2G47170.2, AT2G47170.3, AT3G62290.1, AT3G62290.2, AT3G62290.3, AT5G14670.1, AT5G14670.2, AT5G14670.3	AT1G10630	ATARFA1F, ARFA1F ADP-ribosylation factor A1F	endoplasmic reticulum	181	1	0,999	14	217	0	217	43	67	45	18	25	19	0	0	0	0	0	0	43	67	45	18	25	19	1450230	2496830	1598200	669275	709089	541860	298795	478419	315447	128148	122353	105956
1	AT1G72040.1		AT1G72040	P-loop containing nucleoside triphosphate hydrolases superfamily protein	plastid	580	1	0,999	26	217	217	217	39	33	43	27	41	34	39	33	43	27	41	34	39	33	43	27	41	34	962996	938665	1160970	1056230	987641	890789	131584	124687	137050	140027	124665	123198
1	AT1G76200.1		AT1G76200	NADH:ubiquinone oxidoreductase subunit (AGGG)	mitochondrion	69	1	0,999	7	217	217	217	20	30	25	42	59	41	20	30	25	42	59	41	20	30	25	42	59	41	2145700	2807170	2590710	5218440	5026990	4994680	1011000	920863	1081020	1474070	1274010	1364330
1	AT2G04390.1	AT2G05220.1, AT2G05220.2, AT5G04800.1, AT5G04800.2, AT5G04800.3, AT5G04800.4	AT2G04390	Ribosomal S17 family protein	cytosol	141	1	0,999	14	217	0	217	38	54	23	34	31	37	0	0	0	0	0	0	38	54	23	34	31	37	1062510	1300680	569461	1566910	1776560	1589760	313783	239410	189499	327114	406831	288276
1	AT2G20860.1	AT2G20860.2, AT2G20860.3	AT2G20860	LIP1 lipoic acid synthase 1	mitochondrion	374	1	0,999	21	217	0	217	33	30	27	46	37	44	0	0	0	0	0	0	33	30	27	46	37	44	1026470	899103	897865	1955700	1325840	1437460	186379	162795	180895	230211	202919	174897
1	AT2G37500.1		AT2G37500	arginine biosynthesis protein ArgJ family	plastid	468	1	0,999	20	217	5	217	20	38	32	41	50	36	1	1	2	0	0	1	20	38	32	41	50	36	636656	959069	948784	1479360	1295700	1141340	134280	166124	169369	270764	204741	182609
1	AT3G30775.1	AT3G30775.2	AT3G30775	ERD5, PRODH, AT-POX, ATPOX, ATPDH, PRO1 Methylenetetrahydrofolate reductase family protein	mitochondrion	499	1	0,999	24	217	0	217	63	43	28	30	27	26	0	0	0	0	0	0	63	43	28	30	27	26	1325310	834208	632861	1220770	614405	665869	174058	116928	103056	162100	155700	185595
1	AT1G51610.1		AT1G51610	Cation efflux family protein	mitochondrion	457	1	0,999	17	216	216	216	42	45	40	34	28	27	42	45	40	34	28	27	42	45	40	34	28	27	1491660	1224030	1303570	1430030	1127010	1106500	233617	178703	186801	230787	250616	208256
1	AT2G35920.1	AT2G35920.3	AT2G35920	RNA helicase family protein	nucleus	995	1	0,999	37	216	0	220	33	38	25	30	57	33	0	0	0	0	0	0	36	39	25	30	57	33	733071	809919	552913	722648	950998	722965	96448,7	94626,4	79243,7	77662,1	77863,8	86576,7
1	AT3G59980.1		AT3G59980	Nucleic acid-binding, OB-fold-like protein	plastid	273	1	0,999	16	216	216	216	34	41	45	36	36	24	34	41	45	36	36	24	34	41	45	36	36	24	681294	734488	922202	1509800	1403430	636439	193304	198563	252229	283114	240687	210949
1	AT5G19110.1	AT5G19110.2	AT5G19110	Eukaryotic aspartyl protease family protein	extracellular	405	1	0,999	19	216	0	216	30	79	34	19	19	35	0	0	0	0	0	0	30	79	34	19	19	35	1217520	2923380	1394750	854168	530489	854725	250529	567005	271877	209071	128115	197763
1	AT5G53170.1		AT5G53170	FTSH protease 11 (FTSH11)	plastid,mitochondrion	806	1	0,999	37	216	216	225	20	50	47	33	26	40	20	50	47	33	26	40	21	51	49	35	28	41	440229	968077	823010	751050	551625	822056	99898,6	115326	113959	129559	88890,5	114885
1	ATMG00980.E		ATMG00980	RNA Edit RPSL2 Ribosomal protein S12/S23 family protein	mitochondrion	125	1	0,999	13	216	39	216	27	31	29	38	54	37	7	12	7	5	8	0	27	31	29	38	54	37	1698670	1850250	1761160	3503890	3827760	3812270	695120	1306240	1217690	626611	620078	1074390
1	AT1G30580.1		AT1G30580	GTP binding	cytosol	394	1	0,999	27	215	215	215	40	42	28	34	41	30	40	42	28	34	41	30	40	42	28	34	41	30	1078150	1003760	504814	998655	958965	849441	91627,7	75665,1	61685,3	107775	99519,7	88821,8
1	AT4G23630.1	AT4G23630.2	AT4G23630	BTI1, RTNLB1 VIRB2-interacting protein 1	plasma membrane	275	1	0,999	21	215	0	215	25	45	20	41	50	34	0	0	0	0	0	0	25	45	20	41	50	34	877953	1247520	525092	1465300	1684970	1125850	227473	221080	158266	218902	218494	233432
1	AT5G39960.1		AT5G39960	GTP binding;GTP binding	mitochondrion	621	1	0,999	34	215	215	215	28	35	39	36	37	40	28	35	39	36	37	40	28	35	39	36	37	40	969918	1004810	1218150	1096870	1026640	1019070	114775	122653	122321	130503	110016	127593
1	AT1G13810.1		AT1G13810	Restriction endonuclease, type II-like superfamily protein	mitochondrion	303	1	0,999	19	214	214	214	25	26	26	44	39	54	25	26	26	44	39	54	25	26	26	44	39	54	614595	552183	639043	1291210	949389	1291150	100162	108452	118493	142134	135032	130608
1	AT1G64790.1	AT1G64790.3	AT1G64790	ILA ILITYHIA	nucleus	2610	1	0,999	52	214	0	214	37	65	25	33	29	25	0	0	0	0	0	0	37	65	25	33	29	25	999561	1400970	607894	717341	686919	706875	98825,6	99000,5	77612,6	91736,7	95602,7	125525
1	AT1G76140.1	AT1G76140.2	AT1G76140	Prolyl oligopeptidase family protein	mitochondrion	795	1	0,999	27	214	0	214	50	39	46	30	32	17	0	0	0	0	0	0	50	39	46	30	32	17	1203240	1045950	1252450	703523	822719	594500	177694	173404	184098	145907	127183	119582
1	AT3G13750.1		AT3G13750	BGAL1 beta galactosidase 1	extracellular	847	1	0,999	31	214	208	214	17	62	21	43	37	34	16	59	20	43	36	34	17	62	21	43	37	34	713100	1579170	658937	1161000	893845	886107	173969	267494	182431	203473	183471	220130
1	AT3G24170.1	AT3G24170.2, AT3G24170.3	AT3G24170	ATGR1, GR1 glutathione-disulfide reductase	peroxisome	499	1	0,999	19	214	0	214	49	46	43	22	33	21	0	0	0	0	0	0	49	46	43	22	33	21	809515	785797	790677	899607	899392	621513	156233	139257	139525	209203	196897	176177
1	AT3G63190.1		AT3G63190	RRF, HFP108, cpRRF, AtcpRRF ribosome recycling factor, chloroplast precursor	plastid	275	1	0,999	18	214	214	214	21	28	22	49	50	44	21	28	22	49	50	44	21	28	22	49	50	44	382381	648971	502196	1655430	1557100	1462270	132092	180700	184805	296623	228598	307111
1	AT4G03240.1		AT4G03240	ATFH, FH frataxin homolog	mitochondrion	187	1	0,999	11	214	214	214	32	37	32	33	44	36	32	37	32	33	44	36	32	37	32	33	44	36	985519	1169600	1140860	2393260	2350290	2136520	452369	547708	515462	900014	658992	1044880
1	AT5G09270.1	AT5G09270.2	AT5G09270	unknown protein;Has 30201 Blast hits to 17322 proteins in 780 species: Archae - 12;Bacteria - 1396;Metazoa - 17338;Fungi - 3422;Plants - 5037;Viruses - 0;Other Eukaryotes - 2996 (source: NCBI BLink).	mitochondrion	111	1	0,999	9	214	0	214	25	27	23	31	45	63	0	0	0	0	0	0	25	27	23	31	45	63	528778	562127	544104	2143020	1970100	2739250	178130	168026	199521	600925	545653	735231
1	AT5G49840.1	AT5G49840.3	AT5G49840	ATP-dependent Clp protease	mitochondrion	608	1	0,999	30	214	0	282	31	50	30	32	29	42	0	0	0	0	0	0	41	58	38	42	51	52	1206220	1305390	803931	1023780	1418080	1100390	269545	227306	279701	379224	229433	306952
1	AT1G06200.1	AT1G06200.2	AT1G06200	Peptidase S24/S26A/S26B/S26C family protein	mitochondrion	206	1	0,999	16	213	0	225	27	49	39	31	48	19	0	0	0	0	0	0	31	54	42	31	48	19	2097910	2230100	2577030	3699150	3807120	2105840	1796060	1620810	2060690	2041240	1724800	1747280
1	AT2G47730.1	AT2G47730.2	AT2G47730	ATGSTF8, ATGSTF5, GST6, GSTF8 glutathione S-transferase phi 8	plastid	263	1	0,999	19	213	0	223	37	47	40	29	33	27	0	0	0	0	0	0	38	49	41	31	35	29	919341	1077900	950996	1098140	892628	875142	163675	164201	159319	167021	111623	169733
1	AT2G19480.1	AT2G19480.2, AT2G19480.3	AT2G19480	NFA02, NFA2, NAP1;2 nucleosome assembly protein 1;2	nucleus	379	1	0,999	20	212	0	212	26	50	32	44	27	33	0	0	0	0	0	0	26	50	32	44	27	33	613354	1215350	743827	1523940	747002	1576850	150318	254681	179972	220505	135370	218266
1	AT2G33585.1		AT2G33585	Subtilisin-like protease	mitochondrion	193	1	0,999	7	212	182	212	20	24	19	36	61	52	16	19	16	30	54	47	20	24	19	36	61	52	959220	830986	871599	4073870	4146450	3663260	390532	371346	336302	1191720	1203310	1001960
1	AT3G04020.1		AT3G04020	unknown protein;Has 26 Blast hits to 25 proteins in 10 species: Archae - 0;Bacteria - 0;Metazoa - 0;Fungi - 0;Plants - 23;Viruses - 0;Other Eukaryotes - 3 (source: NCBI BLink).	cytosol	304	1	0,999	19	212	0	212	22	34	39	37	44	36	0	0	0	0	0	0	22	34	39	37	44	36	673373	881013	1052090	1244700	1165670	1186540	98972,1	110265	125036	146139	104366	124552
1	AT3G19508.1		AT3G19508	unknown protein;LOCATED IN: mitochondrion;Has 34 Blast hits to 34 proteins in 14 species: Archae - 0;Bacteria - 0;Metazoa - 0;Fungi - 0;Plants - 34;Viruses - 0;Other Eukaryotes - 0 (source: NCBI BLink).	mitochondrion	81	1	0,999	13	212	212	212	30	37	35	38	35	37	30	37	35	38	35	37	30	37	35	38	35	37	1424170	1293110	1448810	2710040	2732930	2918160	569749	505079	558932	732909	742295	642920
1	AT3G46870.1	AT3G46870.2	AT3G46870	Pentatricopeptide repeat (PPR) superfamily protein	mitochondrion	257	1	0,999	19	212	0	212	40	51	51	21	26	23	0	0	0	0	0	0	40	51	51	21	26	23	966228	996666	1223420	802505	809470	673002	163011	158653	199342	165395	141228	148131
1	AT5G49910.1		AT5G49910	Chloroplast heat shock protein 70-2 (CPHSC70-2)	plastid	718	1	0,999	64	212	212	810	24	43	33	32	35	45	24	43	33	32	35	45	101	135	117	162	148	147	817604	880617	987681	1199040	919430	1076940	202894	208702	199820	224222	189517	214093
1	AT2G32240.1		AT2G32240	FUNCTIONS IN: molecular_function unknown;INVOLVED IN: response to cadmium ion;LOCATED IN: plasma membrane;EXPRESSED IN: 25 plant structures;EXPRESSED DURING: 13 growth stages;CONTAINS InterPro DOMAIN/s: Prefoldin (InterPro:IPR009053);BEST Arabidopsis thaliana protein match is: unknown protein (TAIR:AT1G05320.3);Has 470429 Blast hits to 168274 proteins in 4282 species: Archae - 6896;Bacteria - 131…	endoplasmic reticulum	1333	1	0,999	57	211	208	211	51	43	12	30	47	28	51	43	12	30	44	28	51	43	12	30	47	28	1274930	683562	397088	773909	847253	609072	223359	131276	157086	118063	148045	147793
1	AT5G27850.1		AT5G27850	Ribosomal protein L18 (RPL18E)	cytosol	187	1	0,999	17	211	30	211	28	35	25	39	46	38	5	5	5	4	5	6	28	35	25	39	46	38	1398190	1786980	1123460	2524710	2666270	2216510	386831	420106	354486	493942	446663	554564
1	AT5G40760.1	AT5G40760.2	AT5G40760	G6PD6 glucose-6-phosphate dehydrogenase 6	cytosol	515	1	0,999	37	211	0	223	22	28	26	51	52	32	0	0	0	0	0	0	25	31	29	52	53	33	511742	885479	562385	1879440	2072390	1357370	175026	174094	145326	177581	125799	160716
1	AT5G50340.1	AT5G50340.2, AT5G50340.3	AT5G50340	DNA repair protein	mitochondrion	587	1	0,999	19	211	0	211	30	38	35	40	37	31	0	0	0	0	0	0	30	38	35	40	37	31	1290020	934900	1305650	1166580	1072820	958334	336255	299715	356617	256577	252073	253346
1	AT3G53020.1		AT3G53020	STV1, RPL24B, RPL24 Ribosomal protein L24e family protein	cytosol	163	1	0,999	17	210	43	210	27	38	30	38	33	44	3	3	6	10	12	9	27	38	30	38	33	44	960527	1263100	777455	1866470	1771500	1968730	315167	361893	258008	358778	285811	370144
1	AT4G38740.1		AT4G38740	Rotamase cyclophilin 1 (ROC1)	cytosol	172	1	0,999	11	210	112	210	30	35	24	29	51	41	9	10	5	19	36	33	30	35	24	29	51	41	1359910	1455510	932722	2148400	2333860	2128900	417484	290161	430648	298300	298664	395319
1	AT5G19510.1		AT5G19510	Translation elongation factor EF1B/ribosomal protein S6 family protein	cytosol	224	1	0,999	14	210	188	234	42	42	31	27	30	38	37	39	27	22	28	35	44	44	34	34	33	45	1464090	1104350	1075640	1417290	896590	1110030	294112	209234	193738	257543	159874	225068
1	AT2G32520.1	AT2G32520.2, AT2G32520.4	AT2G32520	alpha/beta-Hydrolases superfamily protein	cytosol	239	1	0,999	13	209	0	209	29	48	32	36	40	24	0	0	0	0	0	0	29	48	32	36	40	24	685030	928040	561279	922682	804598	645872	194226	174468	150580	232747	178219	208082
1	AT2G35690.1		AT2G35690	Acyl-CoA oxidase 5 (ACX5)	peroxisome	664	1	0,999	41	209	209	304	28	32	29	47	43	30	28	32	29	47	43	30	46	53	46	60	57	42	640332	831732	781425	1327340	1331810	1109620	185282	193021	189975	236334	184859	223660
1	AT5G20090.1	AT5G20090.2, AT5G20090.4	AT5G20090	Mitochondrial pyruvate carrier 1 (MPC1)	mitochondrion	110	1	0,999	6	209	0	209	40	41	42	31	18	37	0	0	0	0	0	0	40	41	42	31	18	37	2147660	1689730	1730640	5549790	3273220	5719860	2324840	2126240	1995960	2330550	1474130	2228720
1	ATMG01275.E		ATMG01275	RNA Edit NAD1, ND1 NADH dehydrogenase 1	mitochondrion	325	1	0,999	8	209	106	209	29	37	38	45	34	26	15	17	21	24	19	10	29	37	38	45	34	26	1647270	1591970	1415790	1711010	1646970	1014370	420740	379869	378263	369414	364332	269454
1	AT1G31160.1		AT1G31160	HINT 2 HISTIDINE TRIAD NUCLEOTIDE-BINDING 2	mitochondrion	187	1	0,999	11	208	47	208	24	32	26	36	47	43	6	10	6	9	11	5	24	32	26	36	47	43	653785	696541	717568	1603770	1323700	941533	199911	223875	225337	269729	282741	205767
1	AT2G02880.1		AT2G02880	mucin-related	mitochondrion	314	1	0,999	26	208	208	208	33	40	42	31	31	31	33	40	42	31	31	31	33	40	42	31	31	31	1287340	1128570	1586820	981783	891091	912204	223783	202164	230005	199122	192267	174007
1	AT3G12370.1		AT3G12370	Ribosomal protein L10 family protein	mitochondrion	171	1	0,999	17	208	208	208	24	29	25	49	37	44	24	29	25	49	37	44	24	29	25	49	37	44	859124	973796	886795	2449050	1731680	1987180	209027	212507	219685	359528	252650	300393
1	AT1G20200.1		AT1G20200	26 proteasome regulatory subunit (RPN3-like)	cytosol,nucleus	488	1	0,999	29	207	109	207	35	52	36	31	34	19	17	27	19	20	19	7	35	52	36	31	34	19	767700	1124810	907590	711520	552736	511055	113095	124981	120226	120674	121717	109313
1	AT1G36280.1		AT1G36280	L-Aspartase-like family protein	plastid	527	1	0,999	34	207	0	394	28	39	30	43	40	27	0	0	0	0	0	0	47	70	49	82	79	67	797915	1030900	953410	1273830	1345750	882214	225885	245855	240203	208104	206794	214902
1	AT3G09820.1		AT3G09820	ADK1, ATADK1 adenosine kinase 1	cytosol	344	1	0,999	24	207	7	207	36	43	22	30	37	39	4	2	0	1	0	0	36	43	22	30	37	39	843149	888789	309895	936824	786796	997033	145113	157145	117054	147991	128543	143767
1	AT3G23370.1		AT3G23370	RNA-binding (RRM/RBD/RNP motifs) family protein	mitochondrion	811	1	0,999	31	207	15	207	35	39	42	32	31	28	2	1	2	3	6	1	35	39	42	32	31	28	579640	686025	832570	584501	648561	570869	80273,6	76664,6	102011	90849	92092,1	81207,1
1	AT3G56690.1		AT3G56690	CIP111 Cam interacting protein 111	plastid	1022	1	0,999	38	207	178	207	13	39	21	39	58	37	12	37	18	33	49	29	13	39	21	39	58	37	413468	867711	539660	1044250	1111900	1517110	88210	99110,2	111589	147318	144214	175575
1	AT1G24267.1		AT1G24267	bZIP transcription factor, putative	mitochondrion	343	1	0,999	17	206	34	206	32	33	21	39	36	45	6	4	3	7	5	9	32	33	21	39	36	45	947945	732428	935753	1273020	1176100	1340160	171106	121926	144339	152666	183762	177306
1	AT2G16710.1	AT2G16710.2	AT2G16710	Iron-sulphur cluster biosynthesis family protein	mitochondrion	137	1	0,999	12	206	0	206	38	38	31	32	31	36	0	0	0	0	0	0	38	38	31	32	31	36	1597750	1074020	1347980	2216100	1916560	2531280	459799	311739	381402	588614	379874	462740
1	AT4G00490.1		AT4G00490	BAM2, BMY9 beta-amylase 2	plastid	542	1	0,999	22	206	198	206	20	53	50	24	32	27	19	50	49	23	30	27	20	53	50	24	32	27	435422	834972	848399	704505	589562	720766	73087	96480,6	104719	99385,6	87036,3	108394
1	AT4G30910.1		AT4G30910	Cytosol aminopeptidase family protein	plastid	581	1	0,999	39	206	15	563	39	48	34	29	36	20	3	3	2	2	3	2	95	114	90	92	102	70	739231	789715	675712	967350	997440	656702	127947	116146	123710	113096	102335	116558
1	AT5G19620.1		AT5G19620	Translocon of the outer envelope membrane of chloroplasts 75 (TOC75-V, OEP80)	plastid	732	1	0,999	35	206	206	206	21	38	34	36	41	36	21	38	34	36	41	36	21	38	34	36	41	36	12702200	11947900	8671150	1370530	1109040	1224790	1150790	1482530	1342510	1409740	1225160	1254260
1	AT5G24690.1		AT5G24690	Protein of unknown function (DUF3411)	plastid	521	1	0,999	21	206	206	206	20	56	27	23	40	40	20	56	27	23	40	40	20	56	27	23	40	40	554356	1121880	634827	626041	674265	1064250	98266,2	112763	108599	145324	114018	168614
1	AT5G63000.1		AT5G63000	Translocase of the inner mitochondrial membrane Tim17/Tim22/Tim23 family protein	mitochondrion	201	1	0,999	10	206	206	206	24	28	25	44	33	52	24	28	25	44	33	52	24	28	25	44	33	52	569366	592069	552082	1756030	1405450	1814900	300041	239872	239631	667839	553655	626464
1	AT3G49720.1	AT3G49720.2, AT3G49720.3	AT3G49720	Cotton Golgi-related 2 (CGR2)	golgi	261	1	0,999	17	205	0	205	15	38	11	40	58	43	0	0	0	0	0	0	15	38	11	40	58	43	214824	655370	263740	1800930	1469520	1071860	138470	225554	160055	216205	201461	219400
1	AT4G23850.1		AT4G23850	LACS4 AMP-dependent synthetase and ligase family protein	golgi	666	1	0,999	40	205	179	205	30	45	23	38	37	32	29	37	22	32	32	27	30	45	23	38	37	32	864457	1272180	806174	975046	1157060	1732190	224530	227355	186815	199615	167903	193577
1	AT4G26310.1		AT4G26310	elongation factor P (EF-P) family protein	mitochondrion	258	1	0,999	20	205	94	205	27	26	15	40	50	47	16	16	8	14	21	19	27	26	15	40	50	47	1045600	694642	709524	1516960	1408790	1938290	213198	234475	276330	197655	206572	221263
1	AT5G25100.1	AT5G25100.2	AT5G25100	Endomembrane protein 70 protein family (TMN9)	golgi	644	1	0,999	29	205	0	205	31	60	28	31	32	23	0	0	0	0	0	0	31	60	28	31	32	23	587999	1322100	524819	948398	651465	539389	101672	186683	107563	109095	93164,7	119974
1	AT3G14150.1	AT3G14150.2	AT3G14150	Aldolase-type TIM barrel family protein	peroxisome	363	1	0,999	25	204	0	207	15	30	16	49	49	45	0	0	0	0	0	0	16	30	18	49	49	45	404609	558346	375590	1659020	1688900	1536300	103380	102183	89935,8	221168	232632	204334
1	AT1G57660.1	AT1G57860.1	AT1G57660	Translation protein SH3-like family protein	cytosol	164	1	0,999	28	203	0	203	18	24	13	51	66	31	0	0	0	0	0	0	18	24	13	51	66	31	745506	1086810	610060	2356160	2504600	1214690	257523	282878	226142	279207	294843	275040
1	AT2G32730.1		AT2G32730	26S proteasome regulatory complex, non-ATPase subcomplex, Rpn2/Psmd1 subunit	cytosol,nucleus	1004	1	0,999	32	203	93	203	29	52	39	34	23	26	10	19	16	15	14	19	29	52	39	34	23	26	708487	1145520	908899	768869	831262	504940	106610	112785	104874	108022	110061	101743
1	AT3G09940.1		AT3G09940	MDHAR, ATMDAR3, MDAR3, MDAR2 monodehydroascorbate reductase	cytosol	441	1	0,999	24	203	12	203	47	52	55	10	28	11	3	2	6	0	1	0	47	52	55	10	28	11	824640	1216660	1185380	350181	469948	338714	172159	170620	190577	125062	122916	109792
1	AT1G15120.1		AT1G15120	Ubiquinol:cytochrome c oxidoreductase subunit (hinge protein)	mitochondrion	69	1	0,999	10	202	119	202	19	15	17	51	51	49	10	8	9	28	33	31	19	15	17	51	51	49	470290	260036	293672	6175160	5500200	5289020	507965	418272	426948	1643130	1644450	1518940
1	AT1G70600.1		AT1G70600	Ribosomal protein L18e/L15 superfamily protein	cytosol	146	1	0,999	12	202	37	202	22	27	18	46	37	52	0	0	0	12	6	19	22	27	18	46	37	52	855867	1017240	688050	2411710	2544580	1902970	281638	331510	238757	334625	346749	360178
1	AT4G17170.1		AT4G17170	RAB GTPase homolog B1B (RAB-B1B)	vacuole	211	1	0,999	18	202	111	202	38	45	29	30	34	26	14	19	13	21	24	20	38	45	29	30	34	26	1233540	1147490	884089	1425980	988393	896891	184030	169827	152860	206356	135885	216601
1	AT4G21105.1	AT4G21105.3	AT4G21105	Cytochrome c oxidase subunit (COXX4)	mitochondrion	68	1	0,999	10	202	0	202	1	2	1	63	75	60	0	0	0	0	0	0	1	2	1	63	75	60	0	317325	202308	10394200	10121300	10055200	0	323874	364953	3481050	2540230	2941520
1	AT5G58920.1		AT5G58920	Homeobox prospero protein	mitochondrion	162	1	0,999	20	202	202	202	16	24	26	40	54	42	16	24	26	40	54	42	16	24	26	40	54	42	439534	590350	590242	1216900	1467460	1104860	150337	151697	161270	176602	173937	178777
1	AT5G47210.1		AT5G47210	Hyaluronan / mRNA binding family	cytosol	357	1	0,999	22	201	40	201	32	29	12	40	47	41	3	5	3	10	10	9	32	29	12	40	47	41	945452	738502	279922	1793060	2042540	1673890	145850	117586	122164	206839	236280	212190
1	AT5G58220.1		AT5G58220	TTL transthyretin-like protein	peroxisome	324	1	0,999	14	201	74	201	19	20	15	51	54	42	4	4	2	21	22	21	19	20	15	51	54	42	467757	476697	328253	1803940	1779610	1702150	78603,2	82802,3	72095,6	337664	275359	331609
1	AT1G50480.1		AT1G50480	THFS 10-formyltetrahydrofolate synthetase	cytosol	634	1	0,999	26	200	167	200	34	42	31	26	37	30	28	36	26	22	31	24	34	42	31	26	37	30	847066	1048040	865222	779495	839450	798356	220789	198018	171654	178687	193970	178195
1	AT1G62640.1	AT1G62640.2	AT1G62640	KAS III 3-ketoacyl-acyl carrier protein synthase III	plastid	404	1	0,999	15	200	0	200	23	23	30	42	44	38	0	0	0	0	0	0	23	23	30	42	44	38	646373	703135	829080	1467510	1362060	1048670	134384	138935	167381	198366	201941	200537
1	AT3G58730.1		AT3G58730	Vacuolar ATP synthase subunit D (VATD)	golgi,vacuole	261	1	0,999	24	200	200	200	38	32	22	35	34	39	38	32	22	35	34	39	38	32	22	35	34	39	788858	624120	446444	1102810	972630	1119660	105271	86503,5	72965	99576,5	83336,8	108188
1	AT5G12470.1		AT5G12470	Reticula-related 4 (RER4)	plastid	386	1	0,999	15	200	200	200	35	60	41	21	28	15	35	60	41	21	28	15	35	60	41	21	28	15	1424020	1573330	1448220	796458	2147230	570610	437750	446218	424691	325343	405405	267356
1	AT5G40510.1		AT5G40510	Sucrase/ferredoxin-like family protein	cytosol	333	1	0,999	21	200	4	200	11	29	6	56	65	33	0	1	0	1	0	2	11	29	6	56	65	33	360436	1126360	260439	2414960	1945470	1656630	120990	262629	95799,7	305143	249645	263614
1	AT1G56000.1		AT1G56000	FAD/NAD(P)-binding oxidoreductase family protein	mitochondrion	384	1	0,999	23	199	0	199	32	38	35	28	33	33	0	0	0	0	0	0	32	38	35	28	33	33	1110600	966770	1037750	863325	1277110	881350	171623	183274	202386	199529	165238	189760
1	AT1G74600.1		AT1G74600	Organelle transcript processing 87 (OTP87)	mitochondrion	895	1	0,999	28	199	197	199	32	37	39	28	31	32	31	37	38	28	31	32	32	37	39	28	31	32	1039010	852530	1072480	1080570	919032	895832	127216	117383	132345	146150	116839	130817
1	AT3G04870.1	AT3G04870.2, AT3G04870.3, AT3G04870.4	AT3G04870	ZDS, PDE181, SPC1 zeta-carotene desaturase	plastid	558	1	0,999	28	199	0	199	21	38	17	40	41	42	0	0	0	0	0	0	21	38	17	40	41	42	591735	921651	492556	1602960	1177920	1093680	180828	188993	188869	231821	227060	218190
1	AT3G08980.1	AT3G08980.2, AT3G08980.3, AT3G08980.4	AT3G08980	Peptidase S24/S26A/S26B/S26C family protein	mitochondrion	154	1	0,999	15	199	0	199	28	45	27	31	35	33	0	0	0	0	0	0	28	45	27	31	35	33	963597	1046830	912155	1708370	1345850	1148260	351172	347889	319127	259259	220713	199153
1	AT3G44330.1		AT3G44330	INVOLVED IN: protein processing;LOCATED IN: mitochondrion, endoplasmic reticulum, plasma membrane, vacuole;EXPRESSED IN: 25 plant structures;EXPRESSED DURING: 13 growth stages;CONTAINS InterPro DOMAIN/s: Nicalin (InterPro:IPR016574), EF-Hand 1, calcium-binding site (InterPro:IPR018247), Nicastrin (InterPro:IPR008710);Has 245 Blast hits to 243 proteins in 99 species: Archae - 6;Bacteria - 10;Metaz…	endoplasmic reticulum	565	1	0,999	23	199	199	199	26	49	19	35	46	24	26	49	19	35	46	24	26	49	19	35	46	24	555703	983220	485389	953472	878308	725578	92832	122679	86300,5	125345	105317	112736
1	AT1G49240.1		AT1G49240	ACT8 actin 8	cytosol	377	1	0,999	32	198	13	567	31	40	12	39	36	40	2	2	0	3	0	6	95	109	58	97	101	107	592423	823856	329507	1174170	845756	1247460	167755	186731	158264	223702	169715	221847
1	AT1G65290.1		AT1G65290	Acyl carrier protein 2 (ACP2)	mitochondrion	126	1	0,999	8	198	198	198	7	11	10	56	65	49	7	11	10	56	65	49	7	11	10	56	65	49	432560	499773	506628	16500600	18104400	10941300	1576280	2088070	1988350	634891	918258	511909
1	AT4G13050.1		AT4G13050	Acyl-ACP thioesterase	plastid	367	1	0,999	18	198	96	198	11	26	26	39	44	52	7	19	14	19	16	21	11	26	26	39	44	52	251841	462209	473832	866521	904031	743492	95967,1	100441	112865	128470	112468	130815
1	AT5G16710.1		AT5G16710	DHAR3 dehydroascorbate reductase 1	plastid	258	1	0,999	18	198	198	198	23	31	29	41	40	34	23	31	29	41	40	34	23	31	29	41	40	34	580781	691468	785298	1401330	1210980	1596670	127136	167664	150710	229065	195094	215632
1	AT5G35630.1	AT5G35630.2, AT5G35630.3	AT5G35630	GS2, GLN2, ATGSL1 glutamine synthetase 2	plastid	430	1	0,999	22	198	0	198	22	38	31	35	47	25	0	0	0	0	0	0	22	38	31	35	47	25	608757	1052500	1014500	1206850	1217800	921582	159301	201104	193650	205112	136043	173320
1	AT5G48230.2		AT5G48230	EMB1276, ACAT2 acetoacetyl-CoA thiolase 2	cytosol	403	1	0,999	14	198	24	198	24	34	24	37	42	37	4	3	2	7	4	4	24	34	24	37	42	37	540415	635391	434775	1074300	1066730	1037720	124405	121046	104652	177938	131971	266410
1	AT5G55280.1		AT5G55280	FTSZ1-1, ATFTSZ1-1, CPFTSZ homolog of bacterial cytokinesis Z-ring protein FTSZ 1-1	plastid	433	1	0,999	21	198	198	198	17	33	27	36	41	44	17	33	27	36	41	44	17	33	27	36	41	44	392125	848309	564856	1154420	975893	1211230	75995,2	107224	101339	140350	110206	142784
1	AT1G12770.1	AT1G12770.2	AT1G12770	ISE1, EMB1586 P-loop containing nucleoside triphosphate hydrolases superfamily protein	mitochondrion	551	1	0,999	26	197	0	197	27	27	35	42	37	29	0	0	0	0	0	0	27	27	35	42	37	29	497092	614916	812612	1342780	1087020	1162340	69688,7	74746,1	84971	132706	121414	143323
1	AT1G53750.1		AT1G53750	RPT1A regulatory particle triple-A 1A	cytosol,nucleus	426	1	0,999	30	197	161	197	31	49	38	26	28	25	24	32	27	26	27	25	31	49	38	26	28	25	501425	869361	688321	1035740	643364	1002990	112060	121891	114177	167386	112554	182234
1	AT3G20050.1		AT3G20050	ATTCP-1, TCP-1 T-complex protein 1 alpha subunit	cytosol	545	1	0,999	28	197	197	197	43	39	26	35	21	33	43	39	26	35	21	33	43	39	26	35	21	33	1122800	750130	1131080	926746	450372	844590	190072	184111	179596	187319	116739	157972
1	AT3G60880.1	AT3G60880.2	AT3G60880	DHDPS, DHDPS1 dihydrodipicolinate synthase 1	plastid	364	1	0,999	18	197	0	197	26	44	33	25	39	30	0	0	0	0	0	0	26	44	33	25	39	30	881742	987567	1058180	1392100	1501440	1188780	246599	318995	272087	360465	315450	379238
1	AT5G40405.1	AT5G40405.2	AT5G40405	Tetratricopeptide repeat (TPR)-like superfamily protein	mitochondrion	612	1	0,999	30	197	0	197	42	38	42	22	31	22	0	0	0	0	0	0	42	38	42	22	31	22	1373730	991776	1035360	778319	796630	468444	135683	131628	142377	99178,2	83556	91610
1	AT1G23190.1		AT1G23190	PGM3 Phosphoglucomutase/phosphomannomutase family protein	cytosol	583	1	0,999	28	196	80	196	31	44	18	30	31	42	12	15	5	9	17	22	31	44	18	30	31	42	579145	1063550	516331	1860620	763124	4251170	293142	363303	253289	276848	211804	336226
1	AT1G48570.1		AT1G48570	zinc finger (Ran-binding) family protein	mitochondrion	455	1	0,999	21	196	196	196	33	41	38	25	29	30	33	41	38	25	29	30	33	41	38	25	29	30	1150190	921441	1415600	1385630	990712	1187200	282799	263248	330238	266974	245958	275993
1	AT1G65260.1	AT1G65260.2	AT1G65260	PTAC4, VIPP1 plastid transcriptionally active 4	plastid	330	1	0,999	32	196	0	196	27	36	24	25	46	38	0	0	0	0	0	0	27	36	24	25	46	38	755281	918499	750714	1070920	1311050	1351370	153735	187994	192959	252353	158046	226317
1	AT2G33255.1		AT2G33255	Haloacid dehalogenase-like hydrolase (HAD) superfamily protein	mitochondrion	245	1	0,999	14	196	196	196	39	42	43	27	25	20	39	42	43	27	25	20	39	42	43	27	25	20	1173200	1096790	1059990	1073470	1021950	878564	253337	203458	230968	254603	292038	221705
1	AT4G17040.1		AT4G17040	Caseinolytic protease R4 (CLPR4)	plastid	305	1	0,999	15	196	196	196	24	33	25	34	45	35	24	33	25	34	45	35	24	33	25	34	45	35	370474	644527	639646	1318320	1467790	1160670	110717	152740	148416	210573	208271	194206
1	AT5G39600.1		AT5G39600	CONTAINS InterPro DOMAIN/s: Ribosomal protein L53, mitochondrial (InterPro:IPR019716);Has 50 Blast hits to 50 proteins in 19 species: Archae - 0;Bacteria - 0;Metazoa - 6;Fungi - 0;Plants - 42;Viruses - 0;Other Eukaryotes - 2 (source: NCBI BLink).	mitochondrion	127	1	0,999	13	196	196	196	25	31	21	48	43	28	25	31	21	48	43	28	25	31	21	48	43	28	1186580	955677	1162820	1905870	1426790	1365710	498175	485534	613751	361741	214903	417051
1	AT5G53540.1		AT5G53540	P-loop containing nucleoside triphosphate hydrolases superfamily protein	cytosol,nucleus	403	1	0,999	21	196	116	196	31	32	33	36	32	32	13	13	12	27	24	27	31	32	33	36	32	32	697370	737285	752733	1581870	1280330	1395620	223953	233759	258228	346316	361612	314799
1	AT1G19360.1	AT1G19360.2	AT1G19360	Nucleotide-diphospho-sugar transferase family protein	golgi	428	1	0,999	28	195	0	195	15	44	17	36	42	41	0	0	0	0	0	0	15	44	17	36	42	41	269276	997481	269057	967064	882610	861668	80636,7	140433	70422,4	122708	107960	142588
1	AT2G30320.1		AT2G30320	Pseudouridine synthase family protein	mitochondrion	510	1	0,999	32	195	195	195	26	43	45	37	26	18	26	43	45	37	26	18	26	43	45	37	26	18	750253	946404	1003200	945791	564637	504330	101180	91551,1	111707	86601,6	86281,4	68660,8
1	AT3G04820.1		AT3G04820	Pseudouridine synthase family protein	mitochondrion	715	1	0,999	31	195	195	195	34	42	37	29	31	22	34	42	37	29	31	22	34	42	37	29	31	22	787229	817963	737498	624084	812773	433377	79437,8	85536,6	79949	71865,4	84529,6	86478,4
1	AT3G56840.1		AT3G56840	FAD-dependent oxidoreductase family protein	mitochondrion	483	1	0,999	22	195	195	195	38	42	34	26	26	29	38	42	34	26	26	29	38	42	34	26	26	29	1042200	699862	843757	1109970	854474	1204080	135508	100612	133532	163334	99724,8	159930
1	AT5G08270.1		AT5G08270	unknown protein;BEST Arabidopsis thaliana protein match is: unknown protein (TAIR:AT5G23200.1);Has 89 Blast hits to 86 proteins in 45 species: Archae - 0;Bacteria - 0;Metazoa - 27;Fungi - 0;Plants - 48;Viruses - 0;Other Eukaryotes - 14 (source: NCBI BLink).	mitochondrion	386	1	0,999	27	195	195	201	30	41	25	32	40	27	30	41	25	32	40	27	30	41	25	32	42	31	910883	940547	818856	1455480	1355830	1350900	273707	310605	307296	334112	263680	323294
1	AT5G57300.1	AT5G57300.2, AT5G57300.3, AT5G57300.4	AT5G57300	S-adenosyl-L-methionine-dependent methyltransferases superfamily protein	mitochondrion	288	1	0,999	16	195	0	195	53	43	39	22	18	20	0	0	0	0	0	0	53	43	39	22	18	20	1378530	1037420	989345	1248440	950940	1246220	247677	193805	224770	405446	351278	316543
1	AT1G54340.1		AT1G54340	ICDH isocitrate dehydrogenase	peroxisome	416	1	0,999	35	194	35	382	26	31	23	48	35	31	3	3	3	9	10	7	68	65	50	77	61	61	757791	842323	705930	1280170	987865	1072590	245558	196466	194069	216268	170214	254680
1	AT3G16640.1		AT3G16640	TCTP translationally controlled tumor protein	cytosol	168	1	0,999	13	194	194	194	35	51	29	30	29	20	35	51	29	30	29	20	35	51	29	30	29	20	710220	1038360	639499	990838	955324	721080	190568	267575	167190	191794	187679	199924
1	AT5G16950.1		AT5G16950	Krueppel-like factor	mitochondrion	99	1	0,999	10	194	194	194	28	28	23	30	44	41	28	28	23	30	44	41	28	28	23	30	44	41	795673	822958	875232	1658140	1685050	1474280	299718	286033	335796	538026	374496	405850
1	AT5G63840.1	AT5G63840.2	AT5G63840	RSW3, PSL5 Glycosyl hydrolases family 31 protein	endoplasmic reticulum	921	1	0,999	37	194	0	194	33	64	18	27	28	24	0	0	0	0	0	0	33	64	18	27	28	24	513227	1148060	351845	528382	658367	490684	89365,8	87638,4	75852,1	69325,1	52985,4	73056,6
1	AT2G39120.1		AT2G39120	Ubiquitin carboxyl-terminal hydrolase family protein	mitochondrion	387	1	0,999	28	193	193	193	35	48	38	25	35	12	35	48	38	25	35	12	35	48	38	25	35	12	1281150	1195340	1306550	783782	880088	921677	259375	250702	296384	203323	239147	222883
1	AT3G27890.1		AT3G27890	NAD(P)H:quinone reductase (NQR)	mitochondrion	196	1	0,999	14	193	193	193	39	31	23	36	38	26	39	31	23	36	38	26	39	31	23	36	38	26	2337480	1709860	1588520	2423140	2854720	1931190	962592	745388	709512	651837	730852	664656
1	AT4G16155.1		AT4G16155	Dihydrolipoyl dehydrogenase (LPD2)	plastid	630	1	0,999	36	193	193	580	17	34	21	38	53	30	17	34	21	38	53	30	53	114	67	102	142	102	616788	1579320	503748	1440250	1156450	1242190	240423	344172	206092	378330	309535	514799
1	AT4G24175.1		AT4G24175	unknown protein;CONTAINS InterPro DOMAIN/s: Uncharacterised protein family UPF0307 (InterPro:IPR006839);Has 30201 Blast hits to 17322 proteins in 780 species: Archae - 12;Bacteria - 1396;Metazoa - 17338;Fungi - 3422;Plants - 5037;Viruses - 0;Other Eukaryotes - 2996 (source: NCBI BLink).	plastid	306	1	0,999	21	193	72	193	23	27	29	35	45	34	9	10	15	8	17	13	23	27	29	35	45	34	628913	849508	690298	1009350	1011710	939222	145715	150118	158564	209605	198836	167766
1	AT4G32060.1		AT4G32060	Calcium-binding EF hand family protein (MICU)	mitochondrion	498	1	0,999	25	193	19	193	31	34	27	31	45	25	4	2	2	4	4	3	31	34	27	31	45	25	668502	765573	726006	1106650	1192750	717351	101070	102872	118469	118124	105485	122014
1	AT5G02450.1		AT5G02450	Ribosomal protein L36e family protein	cytosol	108	1	0,999	13	193	55	193	17	23	13	44	52	44	9	12	6	7	11	10	17	23	13	44	52	44	665492	512277	288983	1634100	1650740	1462120	137225	156958	110743	319376	300132	283394
1	AT5G44710.1		AT5G44710	Ribosomal protein S27 (RPS27)	mitochondrion	102	1	0,999	12	193	193	193	22	24	27	42	45	33	22	24	27	42	45	33	22	24	27	42	45	33	795444	812622	798215	2299170	2936690	2054200	236017	252308	212132	754386	927122	574071
1	AT2G04170.1	AT2G04170.2, AT2G04170.3, AT2G04170.4, AT2G04170.6	AT2G04170	TRAF-like family protein	cytosol	420	1	0,999	16	192	0	289	20	71	52	18	21	10	0	0	0	0	0	0	31	97	76	30	30	25	372183	1243690	802298	362274	421753	303142	81442,7	228381	180908	103894	108443	100593
1	AT5G17710.1	AT5G17710.2, AT5G17710.3	AT5G17710	EMB1241 Co-chaperone GrpE family protein	plastid	324	1	0,999	23	192	0	192	28	34	42	30	32	26	0	0	0	0	0	0	28	34	42	30	32	26	685574	1054370	1011870	1171260	836864	1439380	207253	188943	232011	131594	100531	131278
1	AT5G20040.1	AT5G20040.2, AT5G20040.3	AT5G20040	ATIPT9, IPT9 isopentenyltransferase 9	mitochondrion	463	1	0,999	25	192	0	192	25	33	33	30	39	32	0	0	0	0	0	0	25	33	33	30	39	32	600781	933098	900969	964208	1626660	1117140	208052	198217	225761	192528	156642	204992
1	AT1G27680.1		AT1G27680	APL2 ADPGLC-PPase large subunit	plastid	518	1	0,999	23	191	179	191	21	33	38	33	27	39	21	31	36	31	27	33	21	33	38	33	27	39	348617	780606	539906	1096800	628938	1003340	104254	124702	113447	114087	79906,8	93646,6
1	AT1G62150.1		AT1G62150	Mitochondrial transcription termination factor family protein	mitochondrion	463	1	0,999	31	191	183	204	24	32	35	35	42	23	24	32	35	33	39	20	24	32	36	39	44	29	563143	735106	869701	988067	1212440	639502	144247	145927	163119	113376	114069	135379
1	AT1G66240.1	AT1G66240.2	AT1G66240	homolog of anti-oxidant 1 (ATX1)	mitochondrion	106	1	0,999	10	191	0	191	31	17	34	39	33	37	0	0	0	0	0	0	31	17	34	39	33	37	1450650	825393	1357360	2441970	1499590	1999840	468457	251644	434988	544509	404416	633313
1	AT1G11720.1	AT1G11720.2	AT1G11720	ATSS3, SS3 starch synthase 3	plastid	1042	1	0,999	33	190	0	190	12	40	26	41	37	34	0	0	0	0	0	0	12	40	26	41	37	34	301974	686903	614756	789768	869766	666796	83658,5	113879	104464	132255	161130	125534
1	AT1G66410.1	AT1G66410.2, AT5G37780.1, AT5G37780.2, AT5G37780.3	AT1G66410	CAM4, ACAM-4 calmodulin 4	cytosol	149	0.9998	0,999	9	190	0	190	33	50	26	28	28	25	0	0	0	0	0	0	33	50	26	28	28	25	1319000	998051	522253	729351	634940	940036	337927	275590	153144	251840	156835	325422
1	AT1G68680.1		AT1G68680	unknown protein;FUNCTIONS IN: molecular_function unknown;INVOLVED IN: biological_process unknown;LOCATED IN: chloroplast;EXPRESSED IN: 23 plant structures;EXPRESSED DURING: 16 growth stages;Has 20 Blast hits to 20 proteins in 11 species: Archae - 0;Bacteria - 0;Metazoa - 0;Fungi - 0;Plants - 20;Viruses - 0;Other Eukaryotes - 0 (source: NCBI BLink).	mitochondrion	75	1	0,999	5	190	190	190	28	30	24	33	35	40	28	30	24	33	35	40	28	30	24	33	35	40	1094460	1103930	1062790	3480920	4233820	4075110	611192	819669	712857	1633610	2010170	1920590
1	AT1G77510.1		AT1G77510	ATPDIL1-2, PDI6, ATPDI6, PDIL1-2 PDI-like 1-2	endoplasmic reticulum	508	1	0,999	33	190	190	275	36	37	32	27	34	24	36	37	32	27	34	24	53	51	45	39	46	41	868574	934328	737942	797166	701303	749419	110779	96391,4	90669,8	113785	103728	120183
1	AT2G09990.1		AT2G09990	Ribosomal protein S5 domain 2-like superfamily protein	cytosol	146	1	0,999	23	190	24	190	27	37	19	35	34	38	2	8	3	4	5	2	27	37	19	35	34	38	850802	1801900	789241	1391040	1217090	1512180	162954	220760	159775	213286	214683	234525
1	AT2G27720.1		AT2G27720	60S acidic ribosomal protein family	cytosol	115	1	0,999	13	190	3	190	20	36	12	30	48	44	1	1	1	0	0	0	20	36	12	30	48	44	431233	645152	317427	1403400	1277080	1221290	241208	195102	176705	328006	314228	365360
1	AT4G36420.1		AT4G36420	Ribosomal protein L12 family protein	mitochondrion	179	1	0,999	16	190	190	194	4	7	4	58	57	60	4	7	4	58	57	60	4	7	4	59	58	62	124535	158242	160913	2555370	2555690	2423620	124535	117500	141339	459940	413635	457920
1	AT1G11910.1	AT1G11910.2	AT1G11910	APA1, ATAPA1 aspartic proteinase A1	vacuole	506	1	0,999	18	189	0	189	24	48	22	31	37	27	0	0	0	0	0	0	24	48	22	31	37	27	558410	1190630	672052	923309	881594	804869	101170	184346	120672	172950	129529	168707
1	AT1G22520.1		AT1G22520	MICOS complex subunit, Mic10-like protein	mitochondrion	99	1	0,999	5	189	55	189	35	30	32	29	27	36	6	5	5	11	14	14	35	30	32	29	27	36	1249420	1657660	1878680	2280520	1609870	2221320	731247	940763	1099280	951460	630791	1036850
1	AT1G29470.1	AT1G29470.2	AT1G29470	S-adenosyl-L-methionine-dependent methyltransferases superfamily protein	golgi	770	1	0,999	35	189	0	200	11	61	18	30	34	35	0	0	0	0	0	0	13	65	19	32	35	36	360556	1533900	441196	953090	1023070	919450	133829	171390	134257	158168	163750	160991
1	AT1G55510.1		AT1G55510	BCDH BETA1 branched-chain alpha-keto acid decarboxylase E1 beta subunit	mitochondrion	352	1	0,999	11	189	103	189	42	51	32	19	26	19	23	23	12	15	23	7	42	51	32	19	26	19	1122940	803143	872040	518212	560254	405557	282316	203671	204321	145302	189047	137736
1	AT2G20830.1	AT2G20830.2, AT2G20830.3, AT2G20830.4, AT2G20830.5, AT2G20830.6	AT2G20830	transferases;folic acid binding	mitochondrion	297	1	0,999	14	189	0	189	28	36	28	40	29	28	0	0	0	0	0	0	28	36	28	40	29	28	599658	729702	701246	1177710	1023940	912308	163996	190867	166120	244539	229153	275838
1	AT2G21160.1		AT2G21160	Translocon-associated protein (TRAP), alpha subunit	endoplasmic reticulum	258	1	0,999	7	189	49	189	19	30	19	46	26	49	4	7	2	11	5	20	19	30	19	46	26	49	535352	843185	429674	1636480	1161520	1302700	302852	426200	226707	330032	244086	336953
1	AT3G07110.1		AT3G07110	Ribosomal protein L13 family protein	cytosol	206	1	0,999	22	189	8	288	25	32	21	31	43	37	0	0	0	3	4	1	40	61	30	44	63	50	488852	611356	446735	1252870	1173770	1062710	214744	263377	194364	268329	293313	253491
1	AT4G37830.1		AT4G37830	Cytochrome c oxidase subunit (COXX6A)	mitochondrion	102	1	0,999	5	189	189	189	18	24	21	41	59	26	18	24	21	41	59	26	18	24	21	41	59	26	1831220	2290100	1814950	6068260	7407070	3282160	819932	610852	1643910	5596730	6492430	3306370
1	AT5G01340.1		AT5G01340	Mitochondrial substrate carrier family protein	mitochondrion	309	1	0,999	20	189	189	189	24	39	30	37	37	22	24	39	30	37	37	22	24	39	30	37	37	22	709659	658547	806893	1148100	1153030	700739	157674	113918	157853	171272	127167	179667
1	AT1G08110.1	AT1G08110.2, AT1G08110.3, AT1G08110.4	AT1G08110	lactoylglutathione lyase family protein / glyoxalase I family protein	cytosol	185	1	0,999	16	188	0	188	47	43	30	24	19	25	0	0	0	0	0	0	47	43	30	24	19	25	1195010	1099700	834139	1028330	666185	777768	175061	126426	138797	155653	132420	129243
1	AT1G66590.1	AT1G69750.1, AT1G69750.3, AT1G69750.4, AT1G69750.5	AT1G66590	ATCOX19-1, COX19-1 cytochrome c oxidase 19-1	mitochondrion	98	1	0,999	8	188	0	188	31	33	29	30	25	40	0	0	0	0	0	0	31	33	29	30	25	40	836973	721993	796630	1391500	1031140	1660060	303595	251282	308004	355083	307152	389320
1	AT2G22450.1		AT2G22450	riboflavin biosynthesis protein, putative	plastid	476	1	0,999	22	188	140	188	17	30	40	37	25	39	12	24	30	27	20	27	17	30	40	37	25	39	318483	686909	792249	1264120	948453	1026110	103500	116563	132098	145774	139052	137170
1	AT3G01740.1		AT3G01740	Mitochondrial ribosomal protein L37	mitochondrion	126	1	0,999	14	188	169	188	20	30	20	39	47	32	16	26	17	37	42	31	20	30	20	39	47	32	1212140	1436690	1288020	2563840	3186600	2880200	514521	448084	465096	718923	937070	856122
1	AT4G27450.1		AT4G27450	Aluminium induced protein with YGL and LRDR motifs	cytosol	250	1	0,999	13	188	188	188	45	45	35	19	25	19	45	45	35	19	25	19	45	45	35	19	25	19	1322580	1307960	982287	754297	833412	641064	277523	253668	220517	215819	160579	185240
1	AT4G32250.1	AT4G32250.2, AT4G32250.3	AT4G32250	Kinase of the outer chloroplast membrane 1 (KOC1)	plastid	611	1	0,999	26	188	0	188	20	41	31	38	28	30	0	0	0	0	0	0	20	41	31	38	28	30	473135	875586	619674	840070	685769	692171	74575,6	114068	100852	93143,9	98817,5	101350
1	AT5G06410.1		AT5G06410	DNAJ heat shock N-terminal domain-containing protein	mitochondrion	252	1	0,999	13	188	188	188	26	30	33	32	41	26	26	30	33	32	41	26	26	30	33	32	41	26	794721	841340	861957	1364660	1550460	1326370	185743	174968	181551	242423	295144	284978
1	AT1G52620.1		AT1G52620	Pentatricopeptide repeat (PPR) superfamily protein	mitochondrion	819	1	0,999	30	187	187	187	32	43	44	22	29	17	32	43	44	22	29	17	32	43	44	22	29	17	788835	947895	1031750	514338	708932	438512	94118	98597,9	102335	75565,4	67217,4	79294,6
1	AT1G72820.1	AT1G72820.2	AT1G72820	Mitochondrial substrate carrier family protein	mitochondrion	349	1	0,999	16	187	0	187	20	29	27	34	36	41	0	0	0	0	0	0	20	29	27	34	36	41	555882	737410	775890	1112160	867115	1330770	121866	113227	120286	176288	132742	197519
1	AT2G37040.1		AT2G37040	PAL1, ATPAL1 PHE ammonia lyase 1	peroxisome	725	1	0,999	26	187	114	187	49	54	40	10	21	13	31	34	25	3	15	6	49	54	40	10	21	13	1058760	1123950	721346	556189	287303	889613	237188	186844	203184	182860	132002	186550
1	AT3G27340.1		AT3G27340	FUNCTIONS IN: molecular_function unknown;INVOLVED IN: oxidation reduction;EXPRESSED IN: 23 plant structures;EXPRESSED DURING: 15 growth stages;CONTAINS InterPro DOMAIN/s: Gamma-butyrobetaine dioxygenase/Trimethyllysine dioxygenase, N-terminal (InterPro:IPR010376);Has 1035 Blast hits to 1035 proteins in 399 species: Archae - 0;Bacteria - 765;Metazoa - 0;Fungi - 0;Plants - 39;Viruses - 0;Other Euka…	mitochondrion	141	1	0,999	11	187	13	187	31	31	27	33	27	38	3	1	3	1	4	1	31	31	27	33	27	38	827407	725836	735828	1197900	1048970	1130650	202563	175499	180885	239161	202414	219985
1	AT4G31010.1		AT4G31010	RNA-binding CRS1 / YhbY (CRM) domain-containing protein	mitochondrion	405	1	0,999	23	187	34	187	19	22	30	42	38	36	1	3	4	10	8	8	19	22	30	42	38	36	538779	464574	557959	791639	680628	724511	86749,2	87949,8	81915,3	102265	106263	104467
1	AT5G24400.1		AT5G24400	EMB2024, PGL3 NagB/RpiA/CoA transferase-like superfamily protein	plastid,peroxisome	325	1	0,999	16	187	187	187	23	32	26	34	37	35	23	32	26	34	37	35	23	32	26	34	37	35	589703	716341	635153	1011330	739479	656290	144830	147398	146056	176719	156168	145111
1	AT5G47040.1		AT5G47040	LON2 lon protease 2	peroxisome	888	1	0,999	43	187	187	187	9	42	21	46	37	32	9	42	21	46	37	32	9	42	21	46	37	32	258202	591811	390214	1030160	984516	861716	52382	61947,7	53660,8	74526,5	74173,9	84226,6
1	AT1G20300.1		AT1G20300	Pentatricopeptide repeat (PPR) superfamily protein	mitochondrion	537	1	0,999	28	186	186	186	29	34	39	27	36	21	29	34	39	27	36	21	29	34	39	27	36	21	942872	976439	1317690	839561	1007400	872115	208372	191584	227954	198296	190566	181902
1	AT1G29310.1	AT1G29310.2, AT2G34250.1, AT2G34250.2, AT2G34250.3	AT1G29310	SecY protein transport family protein	endoplasmic reticulum	475	1	0,999	15	186	0	186	26	57	27	26	26	24	0	0	0	0	0	0	26	57	27	26	26	24	762167	1358890	670598	1198500	1084750	1080550	195356	324054	202317	175601	130870	166681
1	AT2G19730.1	AT2G19730.2, AT2G19730.3	AT2G19730	Ribosomal L28e protein family	cytosol	143	1	0,999	13	186	0	186	20	36	13	40	41	36	0	0	0	0	0	0	20	36	13	40	41	36	670404	691778	297031	1628300	1477080	1427620	230258	251351	140098	418802	343188	401261
1	AT2G22500.1		AT2G22500	Mitochondrial dicarboxylate carrier 3 (DIC1)	mitochondrion	313	1	0,999	24	186	176	186	36	34	34	26	36	20	32	33	32	25	35	19	36	34	34	26	36	20	979003	682265	926049	899196	711461	667655	154153	115717	141314	94029,1	80215,7	89125,6
1	AT2G32920.1		AT2G32920	ATPDIL2-3, PDI9, ATPDI9, PDIL2-3 PDI-like 2-3	endoplasmic reticulum	440	1	0,999	22	186	181	186	24	28	21	38	38	37	22	27	21	37	37	37	24	28	21	38	38	37	610077	892327	439570	1482970	1006150	1087680	96808,9	137206	90249	134278	105343	170404
1	AT3G16000.1		AT3G16000	MAR binding filament-like protein 1 (MFP1)	plastid	726	1	0,999	42	186	186	186	7	54	18	31	39	37	7	54	18	31	39	37	7	54	18	31	39	37	142614	1215910	324117	647065	892509	939925	73202,6	147950	78915,3	119238	112739	120397
1	AT3G18190.1		AT3G18190	TCP-1/cpn60 chaperonin family protein	cytosol	536	1	0,999	28	186	186	186	39	34	22	31	33	27	39	34	22	31	33	27	39	34	22	31	33	27	917256	823583	655661	1204410	1127670	763899	172064	148168	141756	150533	153711	156488
1	AT3G49560.1		AT3G49560	tRNA import component 1 (TRIC1)	plastid	261	1	0,999	15	186	178	186	25	54	27	30	33	17	25	54	27	28	29	15	25	54	27	30	33	17	706633	1551770	1297770	1320640	1231280	695034	273579	421038	424126	226816	212543	195996
1	AT4G03520.1		AT4G03520	ATHM2 Thioredoxin superfamily protein	plastid	186	1	0,999	12	186	1	186	21	24	22	38	45	36	0	0	0	0	1	0	21	24	22	38	45	36	482705	552751	555643	1804290	1440810	1185080	166190	192626	194526	346985	242666	285842
1	AT4G27340.1		AT4G27340	Met-10+ like family protein	plastid	619	1	0,999	32	186	22	186	35	42	45	22	30	12	2	4	5	4	2	5	35	42	45	22	30	12	1304920	771969	691752	439302	557724	291385	97363,9	89206,8	95037,9	89482,5	76960,7	92299,5
1	AT4G39260.1		AT4G39260	CCR1, ATGRP8, GR-RBP8, GRP8 cold, circadian rhythm, and RNA binding 1	nucleus	169	1	0,999	15	186	65	186	18	27	12	36	53	40	6	10	3	12	21	13	18	27	12	36	53	40	621425	571477	415807	1937700	1820880	1556020	185836	168003	124619	415738	410948	311284
1	AT1G62750.1		AT1G62750	ATSCO1, ATSCO1/CPEF-G, SCO1 Translation elongation factor EFG/EF2 protein	plastid	783	1	0,999	37	185	185	185	12	52	37	25	31	28	12	52	37	25	31	28	12	52	37	25	31	28	489716	1106910	1138290	993289	891091	630569	119048	152542	151852	162505	191288	135036
1	AT2G18245.1		AT2G18245	alpha/beta-Hydrolases superfamily protein	mitochondrion	398	1	0,999	20	185	185	185	35	51	29	23	26	21	35	51	29	23	26	21	35	51	29	23	26	21	931202	850702	988265	760151	550933	534433	125113	124930	129163	103698	95996,3	108474
1	AT2G31350.1	AT2G31350.2	AT2G31350	GLX2-5 glyoxalase 2-5	mitochondrion	324	1	0,999	20	185	0	242	26	27	41	31	34	26	0	0	0	0	0	0	37	39	57	40	41	28	791024	617446	686346	635299	790278	472448	221060	161345	185314	192914	151655	134749
1	AT4G27070.1		AT4G27070	TSB2 tryptophan synthase beta-subunit 2	plastid	475	1	0,999	38	185	185	695	23	24	36	35	48	19	23	24	36	35	48	19	91	107	130	130	123	114	526865	570616	787267	1012170	1232920	562260	165774	169337	169651	169346	185513	168777
1	AT5G10450.1		AT5G10450	GRF6, AFT1, 14-3-3lambda G-box regulating factor 6	cytosol	248	1	0,999	15	185	0	252	28	35	21	30	36	35	0	0	0	0	0	0	45	58	38	35	38	38	453825	733833	532457	1011330	907288	912594	156217	173136	132599	165227	157018	170581
1	AT5G32470.1		AT5G32470	Haem oxygenase-like, multi-helical	mitochondrion	617	1	0,999	24	185	185	185	38	34	30	26	40	17	38	34	30	26	40	17	38	34	30	26	40	17	903670	667401	761093	1278980	799544	1305090	191035	156523	183851	207464	169013	220989
1	AT1G62120.1		AT1G62120	Mitochondrial transcription termination factor family protein	mitochondrion	437	1	0,999	29	184	164	260	21	38	31	29	31	34	19	36	26	24	29	30	26	49	37	46	49	53	538054	765507	583910	839333	836679	791020	116816	137234	119385	152191	108294	123252
1	AT2G31190.1	AT2G31190.2	AT2G31190	Root UV-B sensitive 2 (RUS2)	plastid	433	1	0,999	18	184	0	184	24	50	29	30	29	22	0	0	0	0	0	0	24	50	29	30	29	22	302264	634178	561837	675307	635461	467278	79712,2	94812,2	85722,4	114050	98997,2	121584
1	AT2G45030.1		AT2G45030	Translation elongation factor EFG/EF2 protein	mitochondrion	754	1	0,999	75	184	184	1768	35	34	29	28	31	27	35	34	29	28	31	27	299	338	302	276	278	275	973758	894744	999504	1222030	1840890	818384	531433	422557	443966	403912	540655	370348
1	AT5G03630.1		AT5G03630	ATMDAR2 Pyridine nucleotide-disulphide oxidoreductase family protein	cytosol	435	1	0,999	24	184	184	227	34	47	31	30	22	20	34	47	31	30	22	20	42	63	44	31	23	24	747164	801746	555475	793548	384610	537613	92751,8	96021,4	82141,5	116377	77843,5	154154
1	AT5G06560.1		AT5G06560	Protein of unknown function, DUF593	nucleus	518	1	0,999	33	184	175	184	37	24	12	31	43	37	35	21	11	29	43	36	37	24	12	31	43	37	797748	530850	258381	1110830	915548	1287450	103478	90644,8	61429,1	103902	84994,9	111851
1	AT1G12840.1		AT1G12840	Vacuolar H(+)-ATPase (VHA-C)	golgi,vacuole	375	1	0,999	26	183	183	183	32	33	22	35	32	29	32	33	22	35	32	29	32	33	22	35	32	29	972491	883739	617267	1487810	797419	772127	144057	128269	101507	182894	152630	138141
1	AT1G33590.1	AT1G33590.2, AT1G33590.3	AT1G33590	Leucine-rich repeat (LRR) family protein	extracellular	477	1	0,999	23	183	0	183	25	56	29	23	28	22	0	0	0	0	0	0	25	56	29	23	28	22	847815	1657660	889672	735115	809038	588219	111292	218019	130096	127522	95845,5	109176
1	AT3G23400.1		AT3G23400	FIB4 Plastid-lipid associated protein PAP / fibrillin family protein	plastid	284	1	0,999	15	183	58	183	19	39	25	39	30	31	8	13	6	14	8	9	19	39	25	39	30	31	635766	894242	555193	1552570	1176410	1210790	161870	222922	157895	259620	224780	218574
1	AT2G45990.1	AT2G45990.2	AT2G45990	unknown protein;FUNCTIONS IN: molecular_function unknown;INVOLVED IN: biological_process unknown;LOCATED IN: chloroplast, chloroplast stroma;EXPRESSED IN: 22 plant structures;EXPRESSED DURING: 13 growth stages;Has 312 Blast hits to 312 proteins in 90 species: Archae - 0;Bacteria - 131;Metazoa - 0;Fungi - 0;Plants - 67;Viruses - 0;Other Eukaryotes - 114 (source: NCBI BLink).	plastid	268	1	0,999	18	182	0	182	30	38	29	32	31	22	0	0	0	0	0	0	30	38	29	32	31	22	607069	909119	748241	1168010	712884	718973	120194	139679	134983	178802	170162	160375
1	AT3G02630.1		AT3G02630	Plant stearoyl-acyl-carrier-protein desaturase family protein	plastid	396	1	0,999	35	182	128	300	19	31	23	32	49	28	13	22	16	22	35	20	29	48	43	56	76	48	420967	611028	519711	1255440	1289180	959374	113414	144049	137615	179284	154873	180637
1	AT3G21720.1		AT3G21720	Isocitrate lyase (ICL)	peroxisome	576	1	0,999	25	182	182	182	59	28	60	11	17	7	59	28	60	11	17	7	59	28	60	11	17	7	958797	396594	1598020	239506	252960	169038	98702	62637,2	124461	45729,9	51964,9	55091,9
1	AT3G44720.1		AT3G44720	Arogenate dehydratase (ADT4)	plastid	424	1	0,999	12	182	87	182	37	32	34	28	24	27	18	18	14	15	12	10	37	32	34	28	24	27	966683	741885	915506	788177	702427	590217	187891	135171	182230	178765	164785	167367
1	AT5G04710.1		AT5G04710	M18 aspartyl aminopeptidase 2 (DAP2)	plastid	526	1	0,999	20	182	182	182	40	33	33	26	26	24	40	33	33	26	26	24	40	33	33	26	26	24	1288270	1100130	1210010	1542990	1411780	1328540	292415	243690	292581	332722	258025	274233
1	AT5G05010.1	AT5G05010.2	AT5G05010	Clathrin adaptor complexes medium subunit family protein	golgi	527	1	0,999	21	182	0	182	26	55	16	24	27	34	0	0	0	0	0	0	26	55	16	24	27	34	578773	903260	468117	732080	557065	723973	81122,6	108072	76818,6	120323	100728	105531
1	AT5G20950.1	AT5G20950.2, AT5G20950.3	AT5G20950	Glycosyl hydrolase family protein	extracellular	624	1	0,999	23	182	0	182	25	62	19	20	29	27	0	0	0	0	0	0	25	62	19	20	29	27	616303	1391450	514909	583009	832914	801360	94302,5	155485	89667,4	117197	125006	136422
1	AT5G44070.1		AT5G44070	CAD1, ARA8, ATPCS1, PCS1 phytochelatin synthase 1 (PCS1)	plasma membrane	485	1	0,999	19	182	16	182	34	30	38	24	28	28	4	3	6	1	1	1	34	30	38	24	28	28	926266	982033	1022970	544991	631039	638065	168083	146979	170363	141828	130396	125116
1	AT1G16300.1		AT1G16300	GAPCP-2 glyceraldehyde-3-phosphate dehydrogenase of plastid 2	plastid	420	1	0,999	32	181	181	758	17	36	25	34	44	25	17	36	25	34	44	25	104	161	128	124	134	107	820117	726457	566524	1830100	1707820	777082	145313	190724	176166	325442	345851	308698
1	AT1G26630.1		AT1G26630	FBR12, ATELF5A-2, ELF5A-2 Eukaryotic translation initiation factor 5A-1 (eIF-5A 1) protein	cytosol	159	1	0,999	13	181	37	181	33	42	34	21	31	20	9	11	9	1	5	2	33	42	34	21	31	20	1457410	1709890	1305210	1948180	2300450	2086570	341210	429349	286405	509408	471723	480764
1	AT1G49970.1		AT1G49970	Caseinolytic protease R1 (CLPR1)	plastid	387	1	0,999	18	181	181	181	25	24	30	33	38	31	25	24	30	33	38	31	25	24	30	33	38	31	637185	537068	625034	1457260	1159310	1175260	157767	167488	172181	213364	165786	200633
1	AT1G62020.1		AT1G62020	Coatomer, alpha subunit	golgi	1216	1	0,999	73	181	181	638	26	40	25	36	21	33	26	40	25	36	21	33	93	163	98	107	89	88	764227	1009340	674418	730342	456784	826613	154625	182335	149322	129095	108259	133896
1	AT2G43780.1	AT2G43780.2, AT2G43780.3	AT2G43780	Cytochrome c oxidase assembly protein	mitochondrion	67	1	0,999	5	181	0	181	21	20	17	36	39	48	0	0	0	0	0	0	21	20	17	36	39	48	833965	640813	673305	4243910	4060760	4208320	509057	594357	598055	1437560	1354300	1349030
1	AT3G23330.1		AT3G23330	Tetratricopeptide repeat (TPR)-like superfamily protein	mitochondrion	715	1	0,999	27	181	59	181	31	36	36	28	28	22	10	17	12	10	5	5	31	36	36	28	28	22	768828	724346	735283	550739	610748	596449	113769	104810	109396	89261,6	71291,9	91006,6
1	AT1G17650.1	AT1G17650.2	AT1G17650	GLYR2, GR2 glyoxylate reductase 2	plastid	358	1	0,999	13	180	0	180	18	38	26	35	31	32	0	0	0	0	0	0	18	38	26	35	31	32	860719	856442	791010	1001650	796554	895311	197985	173870	211258	245020	214607	181756
1	AT1G49760.1	AT1G49760.2	AT1G49760	PAB8, PABP8 poly(A) binding protein 8	cytosol	671	1	0,999	30	180	0	180	30	28	24	34	33	31	0	0	0	0	0	0	30	28	24	34	33	31	876126	792656	637897	1291490	1053150	847084	140415	119748	144948	203294	190470	157717
1	AT1G74580.1	AT1G74580.2, AT1G74580.3	AT1G74580	Pentatricopeptide repeat (PPR) superfamily protein	peroxisome	763	1	0,999	30	180	0	180	22	33	30	32	32	31	0	0	0	0	0	0	22	33	30	32	32	31	537971	1040530	859612	969603	957071	665991	174199	200585	211443	195023	187808	146315
1	AT1G77170.1		AT1G77170	Tetratricopeptide repeat (TPR)-like superfamily protein	mitochondrion	467	1	0,999	25	180	180	180	23	29	22	38	48	20	23	29	22	38	48	20	23	29	22	38	48	20	698267	926010	722544	1027960	1304350	555436	214303	202661	200951	129499	179229	89659,4
1	AT4G13330.1	AT4G13330.2, AT4G13330.3, AT4G13330.4	AT4G13330	S-adenosyl-L-methionine-dependent methyltransferases superfamily protein	mitochondrion	428	1	0,999	23	179	0	179	13	22	18	43	48	35	0	0	0	0	0	0	13	22	18	43	48	35	492851	634114	529875	1443810	1491210	903254	114648	112435	110323	166304	167422	172756
1	AT5G01600.1		AT5G01600	ATFER1, FER1 ferretin 1	plastid	255	1	0,999	15	179	168	179	6	38	32	31	39	33	5	34	26	31	39	33	6	38	32	31	39	33	99526,1	559889	541504	1086150	1035050	893335	46710,1	89702,5	85998,8	193090	194722	183250
1	AT5G66985.1		AT5G66985	unknown protein;Has 30201 Blast hits to 17322 proteins in 780 species: Archae - 12;Bacteria - 1396;Metazoa - 17338;Fungi - 3422;Plants - 5037;Viruses - 0;Other Eukaryotes - 2996 (source: NCBI BLink).	nucleus	83	1	0,999	7	179	179	179	13	15	9	46	48	48	13	15	9	46	48	48	13	15	9	46	48	48	186659	234728	161230	1585330	1493910	1643730	83921,2	102689	83637,1	309296	282737	341452
1	AT1G42960.1		AT1G42960	expressed protein localized to the inner membrane of the chloroplast.	plastid	168	1	0,999	8	178	178	178	14	25	15	39	27	58	14	25	15	39	27	58	14	25	15	39	27	58	364434	756435	513124	1619520	1515390	2368110	346424	740811	509959	596080	385634	605584
1	AT2G20390.1		AT2G20390	Cytochrome c oxidase assembly protein	mitochondrion	183	1	0,999	14	178	28	178	31	40	36	22	30	19	4	7	5	4	5	3	31	40	36	22	30	19	1318870	1239970	1575550	1142460	1859280	757080	452028	555284	542984	512366	633690	451707
1	AT2G41460.1	AT2G41460.3	AT2G41460	ARP apurinic endonuclease-redox protein	plastid	536	0.9984	0,999	27	178	0	178	33	44	24	23	27	27	0	0	0	0	0	0	33	44	24	23	27	27	668375	773837	765638	611717	582784	522555	85656,6	84338	82698	87773,2	89298	80882,8
1	AT3G08030.1		AT3G08030	Protein of unknown function, DUF642	extracellular	365	1	0,999	18	178	5	178	23	57	30	19	26	23	0	3	0	1	1	0	23	57	30	19	26	23	728090	2040230	829212	388961	430408	574169	108466	273265	165051	95587,3	86968,6	109810
1	AT4G27500.1		AT4G27500	PPI1 proton pump interactor 1	endoplasmic reticulum,plasma membrane	612	1	0,999	35	178	13	178	23	29	12	37	45	32	2	5	2	1	1	2	23	29	12	37	45	32	294495	357405	130321	900175	962893	751276	75767,2	74204,8	60246,4	103669	83161,6	88399,2
1	AT5G16130.1		AT5G16130	Ribosomal protein S7e family protein	cytosol	190	1	0,999	23	178	141	178	17	23	15	32	63	28	11	18	9	27	53	23	17	23	15	32	63	28	584682	680960	443394	1107650	1660200	829226	194624	214060	153951	121660	130966	107732
1	AT5G47890.1		AT5G47890	NADH:ubiquinone oxidoreductase subunit (B8)	mitochondrion	97	1	0,999	10	178	178	178	6	9	7	46	54	56	6	9	7	46	54	56	6	9	7	46	54	56	146783	211825	163462	4091050	4203260	3947420	78288,6	78813,9	73226,8	562710	418146	586706
1	AT2G27600.1		AT2G27600	SKD1, VPS4, ATSKD1 AAA-type ATPase family protein	cytosol	435	1	0,999	24	177	177	177	31	38	24	26	25	33	31	38	24	26	25	33	31	38	24	26	25	33	546329	732880	455964	476282	499989	447507	92555,6	103439	78568,2	92067	82134,6	83117,3
1	AT2G29530.1	AT2G29530.2	AT2G29530	Translocase of the inner mitochondrial membrane 10 (TIM10)	mitochondrion	83	1	0,999	9	177	0	177	13	23	14	40	43	44	0	0	0	0	0	0	13	23	14	40	43	44	319818	389781	297241	1873410	1159070	1321030	216446	208555	190159	570830	314957	297032
1	AT2G39725.1	AT2G39725.2	AT2G39725	LYR family of Fe/S cluster biogenesis protein	mitochondrion	90	1	0,999	12	177	0	177	29	31	39	26	30	22	0	0	0	0	0	0	29	31	39	26	30	22	1163040	925045	1114750	1587980	835657	1390100	517278	416551	488115	258798	270394	250720
1	AT5G02870.1		AT5G02870	Ribosomal protein L4/L1 family	cytosol	407	1	0,999	41	177	30	644	16	24	15	42	39	41	2	0	0	8	10	10	75	109	65	138	121	136	434365	568230	378982	1711780	1617050	1601700	160058	263552	178579	262161	218269	265944
1	AT5G08040.1		AT5G08040	Mitochondrial import receptor subunit homolog (TOM5)	mitochondrion	54	1	0,999	8	177	177	177	20	20	21	40	44	32	20	20	21	40	44	32	20	20	21	40	44	32	815941	742938	763218	4655930	3958130	3244000	318625	286872	305839	868322	889937	699706
1	AT1G20330.1		AT1G20330	SMT2, CVP1, FRL1 sterol methyltransferase 2	endoplasmic reticulum	361	1	0,999	24	176	172	176	38	51	25	25	21	16	38	49	25	25	19	16	38	51	25	25	21	16	789323	855925	544988	525158	554434	371887	124510	111255	91010,4	92021,9	94083,6	101226
1	AT5G47870.1		AT5G47870	Organellar DNA-binding protein 2 (ODB2)	plastid	199	1	0,999	15	176	176	176	29	45	29	28	28	17	29	45	29	28	28	17	29	45	29	28	28	17	911215	1246120	922476	1374460	1132740	777734	205238	272190	226496	328039	254540	191093
1	AT1G18070.1	AT1G18070.2, AT1G18070.3	AT1G18070	Translation elongation factor EF1A/initiation factor IF2gamma family protein	cytosol	532	1	0,999	23	175	0	175	33	29	25	32	28	28	0	0	0	0	0	0	33	29	25	32	28	28	699201	869422	535474	853641	716962	725481	113304	116609	89854,8	119871	101803	102693
1	AT4G04020.1		AT4G04020	FIB fibrillin	plastid	318	1	0,999	20	175	157	175	19	32	16	31	33	44	17	28	14	29	30	39	19	32	16	31	33	44	544075	1015630	625253	1183880	766700	1119920	110487	140828	108103	170571	84036,7	167944
1	AT4G14790.1	AT4G14790.2	AT4G14790	ATSUV3, EDA15 ATP-dependent RNA helicase, mitochondrial (SUV3)	mitochondrion	571	1	0,999	22	175	0	175	28	25	21	34	35	32	0	0	0	0	0	0	28	25	21	34	35	32	648757	635635	702146	851212	822236	935212	92688,8	95252,8	95336,2	132243	110420	140259
1	AT4G24770.1	AT4G24770.2	AT4G24770	RBP31, ATRBP31, CP31, ATRBP33 31-kDa RNA binding protein	plastid	329	1	0,999	14	175	0	175	16	33	31	28	37	30	0	0	0	0	0	0	16	33	31	28	37	30	384594	1723750	2006150	1185660	897100	931098	219638	406750	408272	527282	441638	424685
1	AT4G35100.1	AT4G35100.2	AT4G35100	Plasma membrane intrinsic protein 3 (PIP3)	plasma membrane	280	1	0,999	4	175	0	175	43	46	21	17	26	22	0	0	0	0	0	0	43	46	21	17	26	22	807101	751358	385871	543764	368597	577977	458065	404530	221722	301537	190540	318912
1	AT5G43940.1		AT5G43940	HOT5, ADH2, GSNOR, ATGSNOR1, PAR2 GroES-like zinc-binding dehydrogenase family protein	peroxisome	379	1	0,999	19	175	10	175	26	34	18	30	35	32	3	2	1	2	0	2	26	34	18	30	35	32	870621	1043720	3781630	1250620	1178930	1256370	225627	273705	226803	352428	361797	327088
1	AT5G52410.3		AT5G52410	no symbol available no full name available chr521275981-21279293 FORWARD LENGTH=752	vacuole	752	1	0,999	27	175	9	187	21	45	29	25	24	31	0	5	2	0	1	1	22	47	31	27	26	34	446420	923790	650618	731335	658673	842609	68849,8	88553,2	78640,9	109898	97217,2	101362
1	AT5G59440.1	AT5G59440.2, AT5G59440.3	AT5G59440	ZEU1, ATTMPK.1 P-loop containing nucleoside triphosphate hydrolases superfamily protein	mitochondrion,cytosol,nucleus	263	1	0,999	19	175	0	175	30	34	28	25	34	24	0	0	0	0	0	0	30	34	28	25	34	24	741845	767998	788848	776807	747683	636085	130552	119381	129312	156269	123532	123500
1	AT1G27450.1	AT1G27450.3	AT1G27450	APT1, ATAPT1 adenine phosphoribosyl transferase 1	cytosol	243	1	0,999	11	174	0	174	32	48	23	31	25	15	0	0	0	0	0	0	32	48	23	31	25	15	627279	713848	599496	841311	929098	470632	163839	158779	162871	206289	246054	173467
1	AT5G63680.1	AT5G63680.2, AT5G63680.3	AT5G63680	Pyruvate kinase family protein	cytosol	510	1	0,999	19	174	0	174	30	41	31	22	21	29	0	0	0	0	0	0	30	41	31	22	21	29	1393190	598165	1153010	717254	814591	721816	299093	261489	275619	275213	260570	257999
1	AT1G69620.1		AT1G69620	RPL34 ribosomal protein L34	cytosol	119	1	0,999	12	173	60	173	18	25	16	40	35	39	3	7	3	15	17	15	18	25	16	40	35	39	712517	1256280	416615	1826830	1942760	1512600	417651	591703	346886	553983	488922	502800
1	AT5G59290.1		AT5G59290	UXS3, ATUXS3 UDP-glucuronic acid decarboxylase 3	cytosol	342	1	0,999	29	173	5	185	24	42	26	25	37	19	0	0	0	0	4	1	25	46	28	26	39	21	850542	1173720	760669	645568	1001280	567551	170768	191555	157094	125889	121756	145166
1	AT1G49410.1		AT1G49410	Translocase of the outer mitochondrial membrane 6 (TOM6)	mitochondrion	54	1	0,999	6	172	172	172	36	33	38	17	32	16	36	33	38	17	32	16	36	33	38	17	32	16	1601650	1738330	1621000	1019880	1850020	1253720	795882	1360690	751662	860014	623542	543472
1	AT1G79690.1	AT1G79690.2	AT1G79690	atnudt3, NUDT3 nudix hydrolase homolog 3	cytosol	772	1	0,999	32	172	0	172	29	51	25	23	24	20	0	0	0	0	0	0	29	51	25	23	24	20	651075	1404380	601801	470216	467592	392573	119902	142287	122916	157291	131945	132438
1	AT2G29550.1		AT2G29550	TUB7 tubulin beta-7 chain	cytosol	449	1	0,999	29	172	72	879	24	37	23	28	34	26	12	17	11	11	13	8	168	185	134	135	150	107	1787020	988259	1434370	886809	1153050	827300	575267	493646	448553	472306	411543	347668
1	AT3G09500.1		AT3G09500	Ribosomal L29 family protein	cytosol	123	1	0,999	22	172	43	172	15	20	8	35	49	45	4	4	1	10	14	10	15	20	8	35	49	45	744352	810401	379812	1970240	2049660	2181410	218023	201351	146047	561063	582788	493693
1	AT3G13800.1	AT3G13800.2, AT3G13800.3, AT3G13800.4	AT3G13800	Metallo-hydrolase/oxidoreductase superfamily protein	mitochondrion	361	1	0,999	17	172	0	172	33	38	39	18	21	23	0	0	0	0	0	0	33	38	39	18	21	23	941045	1015600	1058740	1047120	541300	900933	228210	222795	215515	282396	145934	269098
1	AT4G14070.1		AT4G14070	Acetyl-CoA synthetase (AAE15)	plastid	727	1	0,999	31	172	163	172	15	41	25	34	30	27	14	39	23	32	30	25	15	41	25	34	30	27	337776	887348	679041	595426	437417	753734	131394	170676	132341	179171	158919	207502
1	AT5G10160.1		AT5G10160	Thioesterase superfamily protein	plastid	219	1	0,999	13	172	108	172	21	42	32	26	27	24	15	23	16	19	16	19	21	42	32	26	27	24	900842	1673520	1322830	1984300	1430900	1150380	358138	693433	512181	243398	198781	211375
1	AT5G45750.1		AT5G45750	AtRABA1c, RABA1c RAB GTPase homolog A1C	cytosol	216	1	0,999	16	172	55	172	24	39	23	26	29	31	3	9	5	10	13	15	24	39	23	26	29	31	1034740	1311740	792661	1187740	895598	1003040	298745	324776	247653	242950	207436	274420
1	AT1G06550.1		AT1G06550	ATP-dependent caseinolytic (Clp) protease/crotonase family protein	peroxisome	387	1	0,999	22	171	171	171	28	50	28	22	25	18	28	50	28	22	25	18	28	50	28	22	25	18	704584	937196	465677	1311350	576213	405631	138552	131138	90289,9	148643	111033	156284
1	AT1G62380.1		AT1G62380	ACO2, ATACO2 ACC oxidase 2	golgi	320	1	0,999	17	171	149	171	28	46	14	29	32	22	20	37	10	28	32	22	28	46	14	29	32	22	725558	991770	500733	1056490	1075860	1275520	278980	290009	171944	159998	155668	211941
1	AT1G79050.1		AT1G79050	Homolog of bacterial RecA (RECA1)	plastid	439	1	0,999	22	171	75	195	14	42	28	35	31	21	6	23	10	16	10	10	18	47	30	39	35	26	491206	805748	609447	933715	864021	547421	116305	148401	141881	150564	164147	146267
1	AT1G79560.1		AT1G79560	FTSH protease 12 (FTSH12)	plastid	1008	1	0,999	39	171	7	171	5	41	24	32	32	37	0	3	2	1	0	1	5	41	24	32	32	37	154011	788960	996384	895137	788059	664095	66248,6	146508	150850	168720	132214	134241
1	AT4G14880.1	AT4G14880.2, AT4G14880.3, AT4G14880.4, AT4G14880.5	AT4G14880	OASA1, OLD3, CYTACS1 O-acetylserine (thiol) lyase (OAS-TL) isoform A1	cytosol	322	1	0,999	20	171	0	171	36	35	30	26	20	24	0	0	0	0	0	0	36	35	30	26	20	24	803186	734877	630290	763097	573284	595966	113125	103533	96207,7	83588,8	54007	72067,4
1	AT4G30700.1		AT4G30700	Mitochondrial editing factor 29 (MEF29)	mitochondrion	792	1	0,999	29	171	170	171	33	39	26	27	28	18	33	39	26	27	27	18	33	39	26	27	28	18	721147	638880	904449	526909	653575	401714	111386	100139	102529	110805	99841,6	100428
1	AT4G33090.1		AT4G33090	APM1, ATAPM1 aminopeptidase M1	golgi	879	1	0,999	38	171	171	171	27	54	19	21	22	28	27	54	19	21	22	28	27	54	19	21	22	28	650346	1546430	512240	535091	396997	625375	90893,8	114251	87505,8	85740,1	62093,6	107715
1	AT5G54160.1		AT5G54160	ATOMT1, OMT1 O-methyltransferase 1	cytosol	363	1	0,999	22	171	171	171	16	38	7	36	40	34	16	38	7	36	40	34	16	38	7	36	40	34	576844	753194	202891	784921	1142910	933857	100565	103265	84721,3	143795	111820	135854
1	AT5G65780.1		AT5G65780	ATBCAT-5 branched-chain amino acid aminotransferase 5 / branched-chain amino acid transaminase 5 (BCAT5)	plastid	415	1	0,999	19	171	171	238	20	31	26	36	35	23	20	31	26	36	35	23	30	43	37	48	43	37	541855	742092	658177	1620890	1440400	1189090	139267	196499	185709	289001	250063	228467
1	AT2G30110.1		AT2G30110	ATUBA1, MOS5, UBA1 ubiquitin-activating enzyme 1	cytosol	1080	1	0,999	40	170	156	170	32	53	21	21	22	21	31	49	21	18	19	18	32	53	21	21	22	21	693715	1084460	376997	390939	426178	557635	92618,3	96790,4	93833,2	104688	68053,9	105528
1	AT3G63170.1		AT3G63170	Chalcone-flavanone isomerase family protein	plastid	279	1	0,999	22	170	170	170	14	21	17	43	43	32	14	21	17	43	43	32	14	21	17	43	43	32	510659	621061	633392	1214010	1426250	1191550	173800	189989	197529	159568	144020	169076
1	AT4G11600.1		AT4G11600	Glutathione peroxidase 6 (GPX6)	mitochondrion	232	1	0,999	16	170	165	170	19	19	16	36	45	35	19	19	16	34	44	33	19	19	16	36	45	35	904117	575166	785657	2174640	2043320	1862530	393557	267795	390861	249171	193388	278335
1	AT4G28010.1		AT4G28010	Pentatricopeptide repeat (PPR) superfamily protein (RPF5)	mitochondrion	704	1	0,999	23	170	168	170	28	40	32	26	24	20	27	40	31	26	24	20	28	40	32	26	24	20	720344	1152200	1071940	921266	666042	726583	252596	275260	280346	279259	177415	246792
1	AT5G08740.1		AT5G08740	NDC1 NAD(P)H dehydrogenase C1	plastid,mitochondrion	519	1	0,999	19	170	170	170	20	32	16	28	44	30	20	32	16	28	44	30	20	32	16	28	44	30	478696	568591	410013	686110	523126	617780	74138,1	77028,4	74933,3	94159,4	71095	86178,4
1	AT5G11310.1		AT5G11310	Pentatricopeptide repeat (PPR) superfamily protein	mitochondrion	602	1	0,999	24	170	170	170	32	36	34	23	17	28	32	36	34	23	17	28	32	36	34	23	17	28	684340	668867	663501	461842	527989	505011	84697,6	77454,8	90906,9	87649,3	79346,7	84370,7
1	AT5G51040.1		AT5G51040	unknown protein;CONTAINS InterPro DOMAIN/s: Protein of unknown function DUF339 (InterPro:IPR005631);Has 532 Blast hits to 532 proteins in 207 species: Archae - 0;Bacteria - 285;Metazoa - 16;Fungi - 41;Plants - 40;Viruses - 0;Other Eukaryotes - 150 (source: NCBI BLink).	mitochondrion	188	1	0,999	6	170	0	170	23	45	30	33	18	21	0	0	0	0	0	0	23	45	30	33	18	21	2050800	1356770	1767820	2781780	1704520	2814590	768836	716970	956372	604723	445346	865826
1	AT1G45110.1		AT1G45110	Tetrapyrrole (Corrin/Porphyrin) Methylases	mitochondrion	343	1	0,999	24	169	169	169	23	28	26	32	26	34	23	28	26	32	26	34	23	28	26	32	26	34	617512	571654	748115	1875110	1025520	1043250	239347	219321	253419	204993	191188	215662
1	AT3G20540.1	AT3G20540.2	AT3G20540	Organellar DNA polymerase gamma I (POLGAMMA1)	plastid	1034	1	0,999	34	169	0	169	19	29	23	31	36	31	0	0	0	0	0	0	19	29	23	31	36	31	558442	702870	583138	828255	1296810	817017	94128,3	97083	108912	174016	173245	161627
1	AT4G22930.1	AT4G22930.2	AT4G22930	Dihydroorotase, Pyrimidin 4 (PYR4)	plastid	377	1	0,999	19	169	0	169	16	34	21	29	49	20	0	0	0	0	0	0	16	34	21	29	49	20	468264	730545	539312	1265040	1425670	769715	97020,8	115975	104938	171170	148745	148022
1	AT1G12000.1		AT1G12000	Phosphofructokinase family protein	cytosol	566	1	0,999	24	168	144	168	37	36	18	16	27	34	30	33	15	12	24	30	37	36	18	16	27	34	709270	567828	464448	667900	710171	785528	105312	89305	84792,6	145784	126473	134559
1	AT2G21580.1	AT2G21580.2	AT2G21580	Ribosomal protein S25 family protein	cytosol,nucleus	108	1	0,999	16	168	0	168	25	32	12	28	39	32	0	0	0	0	0	0	25	32	12	28	39	32	643688	796882	296771	1391250	1195540	1241090	309738	242466	156415	383301	296334	395110
1	AT2G25570.1	AT2G25570.3	AT2G25570	Binding protein	mitochondrion	288	1	0,999	18	168	0	168	20	30	27	28	32	31	0	0	0	0	0	0	20	30	27	28	32	31	660801	704494	662072	1267020	1161310	956235	170412	183361	201442	175981	110093	143451
1	AT3G54826.1		AT3G54826	Zinc ribbon 3 (ZR3)	mitochondrion	223	1	0,999	12	168	168	168	27	33	26	24	28	30	27	33	26	24	28	30	27	33	26	24	28	30	846361	642175	611326	906179	750534	842784	226085	175222	193927	226767	194192	209866
1	AT4G29040.1		AT4G29040	26S proteasome regulatory subunit (RPT2A)	cytosol,nucleus	443	1	0,999	25	168	15	168	32	31	31	25	31	18	0	2	1	5	3	4	32	31	31	25	31	18	748100	738267	689291	729951	829986	548590	131955	137870	141486	126400	134874	125555
1	AT5G17990.1		AT5G17990	Phosphoribosylanthranilate transferase (PAT1)	plastid	444	1	0,999	13	168	168	168	26	36	33	18	31	24	26	36	33	18	31	24	26	36	33	18	31	24	820781	810325	990909	858100	906578	675229	205098	201089	252415	170814	141385	171246
1	AT1G27435.1		AT1G27435	unknown protein;Has 16 Blast hits to 16 proteins in 8 species: Archae - 0;Bacteria - 0;Metazoa - 0;Fungi - 0;Plants - 16;Viruses - 0;Other Eukaryotes - 0 (source: NCBI BLink).	mitochondrion	81	1	0,999	10	167	167	167	17	18	16	41	44	31	17	18	16	41	44	31	17	18	16	41	44	31	628606	751138	778090	2306870	2536140	1824180	282446	337370	356374	547724	580583	469643
1	AT1G80300.1		AT1G80300	NTT1, ATNTT1 nucleotide transporter 1	plastid	624	1	0,999	25	167	167	340	28	34	30	22	16	37	28	34	30	22	16	37	59	68	65	44	39	65	673436	880362	945541	723448	474645	904006	148225	137349	159884	183882	147431	222071
1	AT3G45890.1		AT3G45890	RUS1 Protein of unknown function, DUF647	plastid	608	1	0,999	22	167	167	167	27	47	33	26	13	21	27	47	33	26	13	21	27	47	33	26	13	21	913881	716100	655827	725482	244429	499662	151685	170852	171571	137086	91946,6	160480
1	AT5G50210.1		AT5G50210	QS, OLD5, SUFE3 quinolinate synthase	plastid	718	1	0,999	26	167	166	167	31	36	51	23	16	10	31	35	51	23	16	10	31	36	51	23	16	10	712798	775408	1224250	572422	378421	253412	110148	90768	114504	92371,6	68757,1	85784,8
1	AT1G11840.1	AT1G11840.2, AT1G11840.3, AT1G11840.4	AT1G11840	ATGLX1, GLX1 glyoxalase I homolog	cytosol	283	1	0,999	20	166	0	166	22	29	18	30	36	31	0	0	0	0	0	0	22	29	18	30	36	31	507167	727948	334650	862512	701082	756336	116297	115288	99462	119783	84439,3	125948
1	AT1G16350.1		AT1G16350	Aldolase-type TIM barrel family protein	cytosol	502	1	0,999	21	166	137	166	20	34	17	35	39	21	18	29	14	28	32	16	20	34	17	35	39	21	492241	554764	611429	902757	816871	527075	99414,6	105321	100010	100097	93281,8	77186,9
1	AT1G80770.1	AT1G80770.3, AT1G80770.4	AT1G80770	PDE318 P-loop containing nucleoside triphosphate hydrolases superfamily protein	plastid	451	1	0,999	28	166	0	166	23	29	22	25	44	23	0	0	0	0	0	0	23	29	22	25	44	23	762793	786531	865975	798352	1369210	774077	133859	145410	148167	186389	175223	193019
1	AT2G37860.3	AT2G37860.4	AT2G37860	LCD1 Protein of unknown function (DUF3411)	plastid	432	1	0,999	14	166	0	166	23	33	29	26	28	27	0	0	0	0	0	0	23	33	29	26	28	27	484753	957065	611753	934912	818046	723813	152015	185216	163549	173791	174898	174373
1	AT2G39730.2		AT2G39730	RCA rubisco activase	plastid	446	1	0,999	22	166	4	166	15	14	7	51	43	36	0	0	0	0	3	1	15	14	7	51	43	36	397614	207988	88361,4	1298270	1282230	1183790	73697,6	78338,7	48529,8	174940	123499	195091
1	AT3G02510.1		AT3G02510	Regulator of chromosome condensation (RCC1) family protein	mitochondrion	393	1	0,999	20	166	0	166	15	21	11	42	46	31	0	0	0	0	0	0	15	21	11	42	46	31	518473	643166	393314	1580230	1735680	1280580	144526	157531	129928	190205	153273	201538
1	AT3G06310.1	AT3G06310.3	AT3G06310	Cox19-like CHCH family protein	mitochondrion	108	1	0,999	11	166	0	166	2	6	4	45	65	44	0	0	0	0	0	0	2	6	4	45	65	44	117239	158494	167382	1912190	3064180	2077630	135885	100966	136187	610594	826593	717187
1	AT3G57030.1		AT3G57030	Calcium-dependent phosphotriesterase superfamily protein	endoplasmic reticulum	374	1	0,999	19	166	166	166	28	51	17	22	27	21	28	51	17	22	27	21	28	51	17	22	27	21	452501	798580	333602	640161	551387	345371	100135	128802	97680,6	122130	151939	73119,2
1	AT3G59280.1	AT3G59280.2	AT3G59280	Protein transporter PAM16	mitochondrion	116	1	0,999	16	166	0	166	18	22	21	30	45	30	0	0	0	0	0	0	18	22	21	30	45	30	562754	625047	743793	1424220	1222910	1305280	156051	149047	181008	375377	214072	392509
1	AT3G59920.1		AT3G59920	ATGDI2, GDI2 RAB GDP dissociation inhibitor 2	extracellular,cytosol	444	1	0,999	21	166	116	166	33	31	22	30	28	22	24	14	17	23	23	15	33	31	22	30	28	22	712778	767568	478748	853807	656972	575540	169938	180608	135237	110234	93844,9	108692
1	AT4G24160.1		AT4G24160	alpha/beta-Hydrolases superfamily protein	peroxisome	418	1	0,999	19	166	21	166	45	28	35	17	20	21	7	2	3	0	8	1	45	28	35	17	20	21	1146120	403155	775863	544330	368097	477563	147272	102760	120068	109032	76157,3	105901
1	AT4G32400.1		AT4G32400	EMB104, SHS1, EMB42, ATBT1 Mitochondrial substrate carrier family protein	plastid,mitochondrion	392	1	0,999	24	166	166	166	17	23	20	36	34	36	17	23	20	36	34	36	17	23	20	36	34	36	280841	578290	536620	951617	904801	906169	66356,8	103388	83165,6	118580	117357	123593
1	AT1G14310.1		AT1G14310	Haloacid dehalogenase-like hydrolase (HAD) superfamily protein	mitochondrion	254	1	0,999	13	165	165	165	31	35	33	21	21	24	31	35	33	21	21	24	31	35	33	21	21	24	780628	731154	852380	1011270	894837	791657	189216	171222	197128	214837	123557	186961
1	AT1G14410.1		AT1G14410	ATWHY1, PTAC1, WHY1 ssDNA-binding transcriptional regulator	plastid	263	1	0,999	14	165	140	165	20	32	19	32	35	27	18	31	16	28	24	23	20	32	19	32	35	27	870479	1015080	951526	1019180	955730	856775	209325	356873	354772	272120	344245	402882
1	AT1G62850.2	AT1G62850.3, AT1G62850.4	AT1G62850	Class I peptide chain release factor	mitochondrion	236	1	0,999	17	165	0	165	18	28	21	31	35	32	0	0	0	0	0	0	18	28	21	31	35	32	464152	539394	531274	1245230	1154500	1200120	160535	146819	156977	234703	192117	201312
1	AT3G10160.1		AT3G10160	ATDFC, DFC, FPGS2 DHFS-FPGS homolog C	mitochondrion	625	1	0,999	25	165	165	165	19	26	21	31	35	33	19	26	21	31	35	33	19	26	21	31	35	33	506996	1514850	1615170	992763	734092	936508	245428	236934	237881	323178	215856	355194
1	AT3G45030.1	AT5G62300.1, AT5G62300.2	AT3G45030	Ribosomal protein S10p/S20e family protein	cytosol	124	1	0,999	11	165	0	165	31	29	20	33	23	29	0	0	0	0	0	0	31	29	20	33	23	29	944505	865905	676352	1694550	1114150	1672560	252270	246829	187758	450547	382681	406610
1	AT5G05200.1		AT5G05200	Protein kinase superfamily protein	plastid	540	1	0,999	24	165	165	165	29	30	31	26	24	25	29	30	31	26	24	25	29	30	31	26	24	25	666189	534560	467481	670968	484814	456870	85674,3	80706,3	76171,9	101103	91185,5	95316,8
1	AT5G14105.1		AT5G14105	NADH:ubiquinone oxidoreductase subunit	mitochondrion	76	1	0,999	12	165	165	165	19	29	19	29	38	31	19	29	19	29	38	31	19	29	19	29	38	31	1212390	1359440	1275660	3499490	3799780	3434130	885391	1037450	958292	761414	978672	1007100
1	AT5G20010.1		AT5G20010	RAN-1, RAN1, ATRAN1 RAS-related nuclear protein-1	cytosol	221	1	0,999	16	165	2	165	25	34	21	32	28	25	1	1	0	0	0	0	25	34	21	32	28	25	700150	803089	805672	1325040	1054070	949682	187946	238322	182341	294059	285073	215685
1	AT5G57230.1	AT5G57230.2	AT5G57230	Thioredoxin superfamily protein	mitochondrion	160	1	0,999	11	165	0	165	35	21	28	26	29	26	0	0	0	0	0	0	35	21	28	26	29	26	1218100	1166050	1182530	738684	619945	602974	304488	267270	317287	315154	251803	315850
1	AT1G07770.1	AT1G07770.2, AT1G07770.3, AT5G59850.1	AT1G07770	RPS15A ribosomal protein S15A	cytosol	130	1	0,999	15	164	0	164	19	38	18	34	37	18	0	0	0	0	0	0	19	38	18	34	37	18	888620	1392130	771519	1358950	1510060	789247	351735	381162	297151	269143	170598	257344
1	AT1G55880.1	AT1G55880.2	AT1G55880	Pyridoxal-5'-phosphate-dependent enzyme family protein	endoplasmic reticulum	421	1	0,999	22	164	0	164	28	25	15	30	36	30	0	0	0	0	0	0	28	25	15	30	36	30	774179	517967	641180	816692	823047	677263	111389	88113,4	112029	96092,4	99692,1	104976
1	AT2G36460.1		AT2G36460	Aldolase superfamily protein	cytosol	358	1	0,999	29	164	49	372	30	28	21	29	30	26	9	7	11	7	8	7	69	60	50	64	80	49	982387	874815	594549	1041130	1128090	1031120	217344	202936	188985	174661	197676	185238
1	AT3G05560.1	AT3G05560.2, AT3G05560.3	AT3G05560	Ribosomal L22e protein family	cytosol	124	1	0,999	14	164	0	164	22	29	18	36	29	30	0	0	0	0	0	0	22	29	18	36	29	30	261054	621316	281335	1691480	1372090	1474800	186313	347167	207403	295074	162873	290564
1	AT2G32230.1	AT2G32230.2	AT2G32230	PRORP1 proteinaceous RNase P 1	plastid,mitochondrion	572	1	0,999	19	163	0	163	16	23	20	37	41	26	0	0	0	0	0	0	16	23	20	37	41	26	371275	519644	573973	875199	928932	571569	77091,2	82964,7	91746,2	119857	107645	95816,2
1	AT5G02960.1		AT5G02960	Ribosomal protein S12/S23 family protein	cytosol	142	1	0,999	10	163	63	163	24	33	21	30	31	24	4	12	7	14	14	12	24	33	21	30	31	24	617496	859906	518952	829832	1126490	899516	151134	157452	113752	164841	165012	175980
1	AT2G44020.1		AT2G44020	Mitochondrial transcription termination factor family protein	mitochondrion	507	1	0,999	21	162	162	162	28	32	35	25	30	12	28	32	35	25	30	12	28	32	35	25	30	12	721182	927716	926451	684898	827367	378632	108315	106531	116034	128205	124752	108167
1	AT3G60190.1		AT3G60190	Dynamin-related protein 1E	cytosol	624	1	0,999	44	162	151	227	29	29	9	20	47	28	28	26	9	18	43	27	41	46	16	30	58	36	974416	707356	270265	960675	884138	633454	134796	106238	102131	132031	140175	110224
1	AT4G39740.1		AT4G39740	Cytochrome c oxidase assembly protein (HCC2)	mitochondrion	276	1	0,999	14	162	162	162	27	32	21	29	25	28	27	32	21	29	25	28	27	32	21	29	25	28	643104	544094	474580	793751	867464	916304	169095	128751	149077	158078	136116	164692
1	AT5G09230.1	AT5G09230.2, AT5G09230.5, AT5G09230.7	AT5G09230	SRT2, AtSRT2 sirtuin 2	nucleus	373	1	0,999	20	162	0	162	15	32	33	22	43	17	0	0	0	0	0	0	15	32	33	22	43	17	501051	676220	669535	759146	734128	805522	103641	107613	120045	144603	108583	169526
1	AT1G67440.1	AT1G67440.2	AT1G67440	emb1688 Minichromosome maintenance (MCM2/3/5) family protein	mitochondrion	433	1	0,999	22	161	0	161	37	37	33	19	14	21	0	0	0	0	0	0	37	37	33	19	14	21	1373390	1197620	846886	472997	413135	385947	205312	170022	178560	134719	144422	121784
[truncated: 5,138 more rows]

## Sheet: Suppl. Table S2
Supplementary Table S2: Overview of all mitochondrial RNA editing sites affected in the morf 3-1 mutant. Descriptions of the contents of the columns are given in row 2.
[truncated: 49 more rows]

## Sheet: Suppl. Table S3
Supplementary Table S3: Summary of amino acid changes in complex I subunits caused by the morf3-1 mutation.
Name of the protein subunit	Nad1		Nad2				Nad3	Nad4L		Nad5		Nad7
[truncated: 14 more rows]

## Sheet: Suppl. Table S4
Supplementary Table S4: Overview of all complexomes in this publication, displayed in a color-blind friendly palette. Readers can adjust the colors of the figures to suit their needs or load the data into other tools for alternative visualization (Higher value = higher protein abundance).
[truncated: 148 more rows]
[truncated: 44 more columns]
